# Supplementary material for: Subgrouping germinal center-derived B-cell lymphomas based on machine learning-deduced DNA methylation modules
Source: Leukemia. 2025 Mar 10;39(4):967–71. doi: 10.1038/s41375-025-02533-6 (PMC11976257; doi:10.1038/s41375-025-02533-6)
Supplement: Supplementary file 3 — Supplementary Tables S1-S5 [file 41375_2025_2533_MOESM3_ESM.xlsx]

## Sheet: Overview
Supplementary Table S1	Study cohort of germinal center-derived B-cell lymphomas.
Supplementary Table S2	List of the 300 CpGs selected by PGMRA.
Supplementary Table S3	Statistical analysis of methylation patterns and associated properties (categorical variables).
Supplementary Table S4	Statistical analysis of methylation patterns and associated properties (continuous variables).
Supplementary Table S5	Statistical analysis on CpG modules and their associated properties (categorical variables).

## Sheet: Supp. Table S1
Supplementary Table S1: Study cohort of germinal center-derived B-cell lymphomas.
450k: Infinium HumanMethylation450 BeadChip array; FL: Follicular lymphoma; DLBCL: Diffuse large B-cell lymphoma; BL: Burkitt lymphoma; ABC: activated B-cell-like; GCB: germinal center B-cell-like. Table is adpated from Hübschmann et al.
ICGC-case	DNA methylation BeadChip array		Diagnosis	Age at diagnosis (years)	Sex	Tumor cell content based on WGS	molecular Burkitt index based classification (RNA-seq based gene expression classifier)	Cell of origin (COO) based on RNA-seq expression	Presence of chromosomal breakpoints/translocations based on FISH/WGS/RNA-seq												Mutation clusters from Hübschmann et al.		Age, cellular composition and purity scores calculated on the DNA methylation data													PGMRA
	Array	Sentrix ID_Sentrix position							MYC status	BCL2 status	BCL6 status	IGH status	IGH::BCL2 status	CD20 expression	CD10 expression	CD5 expression	BCL2 expression	BCL6 expression	MUM1 expression	Ki-67 expression	Mutation clusters only based on the DLBCL cases	Mutation clusters based on all cases	Epigenetic Age (years, Horvath)	Purity: CD8+ T cells	Purity: CD4+ T cells	Purity: Natural killer cells	Purity: B cells	Purity: Monocytes	Purity: Granulocytes	Proliferation history (epiCMIT)	Proliferaton hisotry (epiCMIT.hyper)	Proliferation history (epiCMIT.hypo)	RFPurify: absolute score	RFPurify: estimated score	InfiniumPurify score	significant or not signficiant	Methylation patterns (MP)
4193646	450k	9994014074_R01C01	DLBCL	33	m	0.3	non-BL	GCB	negative	negative	negative	negative	na	4	0	na	4	4	2	0.8	MYD88-like	BCL6-like	52.2651	0.145295	0.141393	0.0968566	0.351048	0.157885	0.143777	0.472747	0.463365	0.472747	0.303989	0.561575	0.333957	not significant	MP4
4161781	450k	9979553046_R02C02	DLBCL	36	f	0.4	non-BL	GCB	negative	negative	negative	negative	na	4	0	0	1	1	1	0.3	BCL2-like	B2M-like	19.3622	0.0777904	0.189513	0.120006	0.451657	0.152315	0	0.485567	0.460571	0.485567	0.359561	0.559274	0.298091	significant	MP4
4133263	450k	9296930055_R02C02	DLBCL	40	m	0.7	intermediate	GCB	IGH::MYC	negative	negative	positive	na	4	4	0	1	4	0	0.9	TP53-like	TP53-like	101.575	0.146771	0.135017	0.0381362	0.646194	0.0549424	0	0.66556	0.614848	0.66556	0.462705	0.63332	0.216499	significant	MP3
4120193	450k	9297953069_R03C02	DLBCL	41	f	0.5	non-BL	ABC	negative	negative	negative	negative	na	4	0	na	4	1	3	0.7	TP53-like	BCL6-like	46.5178	0.231618	0.18476	0.0587043	0.45661	0.0829322	0	0.548328	0.548328	0.540995	0.414819	0.58527	0.314425	significant	MP4
4113140	450k	9979553046_R01C02	DLBCL	43	m	0.4	non-BL	TypeIII	negative	negative	positive	positive	na	4	0	na	0	0	0	0.4	MYD88-like	BCL6-like	43.2401	0.123338	0.357242	2.01e-18	0.489012	0	2.81e-18	0.496443	0.496443	0.443798	0.362382	0.520063	0.418336	not significant	MP4
4135278	450k	9979553009_R03C01	DLBCL	43	f	0.3	non-BL	GCB	negative	negative	negative	positive	na	4	0	na	4	2	1	0.7	TP53-like	TP53-like	36.2575	0.262352	0.258568	0.063243	0.360802	0.053312	0	0.494901	0.494901	0.478738	0.345953	0.551215	0.480202	significant	MP4
4107990	450k	9994014065_R04C01	DLBCL	45	f	0.6	non-BL	GCB	negative	positive	negative	positive	na	4	4	0	4	4	0	0.9	BCL2-like	BCL2-like	53.4409	0.147275	0.221288	0.122289	0.494757	0.0330651	0	0.64878	0.595259	0.64878	0.462036	0.599208	0.283353	significant	MP1
4120157	450k	9296930055_R05C01	DLBCL	46	m	0.6	non-BL	GCB	negative	negative	negative	positive	na	4	0	na	2	4	0	0.7	TP53-like	TP53-like	51.1036	0.221419	0.134766	0.00618689	0.503006	0.119643	0	0.706591	0.637659	0.706591	0.538555	0.746865	0.22493	significant	MP5
4166940	450k	9994014074_R01C02	DLBCL	46	m	0.3	non-BL	ABC	negative	negative	positive	positive	na	4	0	na	4	0	na	0	MYD88-like	PIM1-like	65.4573	0.118037	0.369249	0.0248772	0.454823	0.00722323	0	0.459093	0.459093	0.445329	0.291883	0.477425	0.419203	not significant	MP3
4189035	450k	9296930057_R01C01	DLBCL	46	m	0.5	non-BL	ABC	negative	negative	negative	negative	na	4	0	0	4	1	3	0.9	MYD88-like	PAX5-like	80.5672	0.337922	0.0785805	0	0.460711	0.0821011	0	0.593796	0.593796	0.57932	0.442998	0.631521	0.285597	not significant	MP7
4122063	450k	9979553050_R06C01	DLBCL	47	m	0.5	intermediate	GCB	non-IG::MYC	positive	negative	positive	na	4	4	na	4	4	0	0.3	BCL2-like	B2M-like	97.1369	0.198848	0.176236	0.101259	0.514697	0.00172109	0	0.639032	0.639032	0.580147	0.464864	0.612148	0.275524	significant	MP5
4138464	450k	9994014074_R06C01	DLBCL	47	f	0.9	non-BL	TypeIII	IGL-MYC pos	positive	negative	positive	na	4	0	na	1	3	na	0.8	BCL2-like	CSMD1-like	54.9824	0.136437	0.157855	0.0900447	0.558153	0.0623722	0	0.72201	0.669477	0.72201	0.511517	0.665599	0.222763	significant	MP2
4171946	450k	200053740109_R06C02	DLBCL	47	m	0.4	non-BL	GCB	negative	negative	negative	negative	na	na	na	na	na	na	na	NA	TP53-like	TP53-like	59.0323	0.207041	0.208649	0.0333932	0.44952	0.119195	0	0.509431	0.509431	0.487028	0.365416	0.565476	0.44214	not significant	MP4
4135099	450k	7878191144_R03C02	DLBCL	49	m	0.8	non-BL	ABC	negative	negative	positive	positive	na	4	0	na	4	4	4	0.9	BCL6-like	PIM1-like	50.6403	0.00854587	0.115914	0.0818104	0.645083	0.0922705	0	0.733318	0.733318	0.600931	0.544283	0.716382	0.15587	significant	MP5
4168738	450k	9829119241_R03C01	DLBCL	50	m	0.5	non-BL	TypeIII	negative	negative	positive	positive	na	4	0	na	3	4	1	0.9	BCL6-like	BCL6-like	68.3806	0.16667	0.156778	0.102952	0.41234	0.165068	0	0.677076	0.677076	0.545581	0.473	0.615046	0.271729	not significant	MP5
4116268	450k	9994014065_R03C02	DLBCL	52	m	0.5	non-BL	GCB	negative	negative	positive	positive	na	4	0	na	4	1	0	0.3	TP53-like	SOCS1-like	60.8396	0.145188	0.300928	0.0627815	0.473749	0.0337222	0	0.586098	0.586098	0.52946	0.434177	0.60765	0.394519	not significant	MP5
4171810	450k	9829119241_R04C01	DLBCL	52	f	0.6	non-BL	GCB	IGK::MYC	positive	negative	positive	na	4	4	na	3	3	2	0.3	BCL2-like	B2M-like	100.568	0.149371	0.159075	0.0924948	0.602223	0.0344951	0	0.796297	0.796297	0.685048	0.530922	0.674775	0.224277	significant	MP2
4188879	450k	9376538096_R01C02	DLBCL	52	m	0.6	non-BL	ABC	IGH::MYC	negative	negative	positive	na	4	0	na	4	4	4	0.7	MYD88-like	BCL6-like	95.0398	0.234624	0.276398	0.00425951	0.421519	0.0348536	0	0.639892	0.565929	0.639892	0.444375	0.552162	0.363749	significant	MP6
4171586	450k	200053740109_R04C01	DLBCL	53	m	0.3	non-BL	GCB	negative	negative	negative	negative	na	4	4	na	4	4	0	0.8	MYD88-like	SOCS1-like	72.5533	0.0857566	0.480355	0	0.422259	0	0	0.465543	0.465543	0.437866	0.273857	0.47891	0.477258	significant	MP4
4173863	450k	9829119241_R05C01	DLBCL	53	f	0.4	non-BL	ABC	negative	negative	positive	positive	na	4	4	na	4	5	4	0.8	BCL6-like	BCL6-like	56.7266	0.193924	0.20315	0.0257539	0.44919	0.109747	0	0.667653	0.667653	0.490434	0.456189	0.590452	0.285908	not significant	MP7
4199714	450k	9979553049_R04C02	DLBCL	53	f	0.7	non-BL	ABC	negative	negative	positive	negative	na	4	0	0	0	4	4	0.9	BCL6-like	CSMD1-like	124.823	0.102745	0.172519	0.146294	0.615712	0.0472958	0	0.645116	0.630399	0.645116	0.467243	0.618903	0.208923	significant	MP5
4128849	450k	3998919167_R05C01	DLBCL	54	f	0.6	non-BL	TypeIII	negative	negative	negative	negative	na	4	0	na	1	1	1	0.5	BCL2-like	CSMD1-like	76.234	0.00696119	0.294551	0.160197	0.484695	0.00807618	0	0.599381	0.599381	0.553992	0.453712	0.616015	0.209337	not significant	MP5
4130865	450k	3998919093_R06C01	DLBCL	54	m	0.2	non-BL	GCB	negative	negative	positive	positive	na	4	4	na	2	3	3	0.9	BCL6-like	PAX5-like	50.3554	0.272607	0.293964	0.122438	0.230966	0.0913284	0	0.491691	0.436969	0.491691	0.315234	0.483078	0.446686	not significant	MP4
4130194	450k	9979553030_R06C01	DLBCL	55	f	0.9	non-BL	GCB	non-IG::MYC	positive	negative	positive	na	4	4	na	3	4	4	0.8	BCL2-like	SOCS1-like	110.281	0.20892	0.010838	4.93e-20	0.624141	0.136965	0	0.785185	0.785185	0.732036	0.54913	0.803247	0.16745	significant	MP2
4183136	450k	9829119241_R04C02	DLBCL	55	m	0.5	non-BL	ABC	negative	negative	negative	negative	na	4	2	0	1	2	na	0.6	TP53-like	BCL6-like	114.836	0.0939734	0.174451	0.0420234	0.488976	0.196837	0	0.623077	0.623077	0.578409	0.441631	0.653258	0.233822	significant	MP6
4193638	450k	9979553049_R06C01	DLBCL	55	f	0.8	non-BL	ABC	negative	negative	positive	positive	na	4	0	na	4	4	4	0.8	MYD88-like	PIM1-like	70.0523	0.174775	0.0935778	-6.94e-18	0.505709	0.0991562	0.0668491	0.715547	0.715547	0.684517	0.558237	0.775472	0.147729	significant	MP5
4121621	450k	3998919167_R04C01	DLBCL	57	m	0.6	non-BL	GCB	non-IG::MYC	negative	negative	negative	na	4	0	na	4	4	4	0.8	BCL2-like	CSMD1-like	124.727	0.247637	0.0558549	0.0193298	0.501006	0.169793	0	0.692691	0.681129	0.692691	0.498946	0.690263	0.236808	not significant	MP7
4128852	450k	9970497098_R05C01	DLBCL	57	f	0.6	non-BL	ABC	negative	negative	negative	negative	na	4	4	0	4	4	4	0.8	MYD88-like	MYD88-like	79.2177	0.20274	0.167828	0	0.518514	0.0675458	0	0.698608	0.578586	0.698608	0.481471	0.688424	0.207561	significant	MP6
4184094	450k	9297953085_R04C01	DLBCL	57	f	0.8	non-BL	GCB	negative	positive	negative	positive	na	4	4	na	4	4	1	0.8	TP53-like	SOCS1-like	89.8152	0.186276	0.0842938	0.0447068	0.694537	0.0227031	0	0.729658	0.724053	0.729658	0.515056	0.714273	0.180484	significant	MP2
4105746	450k	9878827039_R04C02	DLBCL	58	m	0.7	non-BL	TypeIII	negative	negative	negative	negative	na	4	0	na	4	1	2	0.9	MYD88-like	MYD88-like	88.7436	0.227751	0.121088	0	0.525655	0.128494	0	0.742907	0.626585	0.742907	0.52615	0.737488	0.197264	significant	MP7
4117030	450k	9933569009_R04C02	DLBCL	58	m	0.8	non-BL	ABC	negative	negative	negative	negative	negativ	4	0	na	4	2	1	0.6	MYD88-like	MYD88-like	116.647	0.204196	0.154304	0.00169005	0.598227	0.0229308	0	0.759335	0.548365	0.759335	0.4773	0.753084	0.146284	not significant	MP6
4187640	450k	9979553009_R06C02	DLBCL	58	m	0.7	non-BL	GCB	negative	negative	positive	positive	na	4	0	0	2	4	1	0.9	BCL6-like	PAX5-like	49.4864	0.0776956	0.134973	0.0507575	0.697069	0.0562141	0	0.672494	0.672494	0.613507	0.527484	0.66959	0.232673	not significant	MP5
4107137	450k	9297953069_R02C02	DLBCL	59	m	0.4	non-BL	GCB	negative	negative	positive	positive	na	4	0	na	4	3	4	0.7	BCL6-like	PIM1-like	107.429	0.0581349	0.38174	0.0508901	0.404961	0.0837922	-6.94e-18	0.562248	0.562248	0.526591	0.438327	0.625374	0.395168	significant	MP4
4137230	450k	3998919093_R02C02	DLBCL	59	f	0.3	non-BL	TypeIII	negative	negative	positive	positive	na	4	0	0	4	4	4	0.8	MYD88-like	BCL6-like	52.8136	0.0820751	0.234073	0.0539047	0.329056	0.201028	0.0989569	0.404604	0.373256	0.404604	0.266608	0.479544	0.340204	significant	MP3
4169012	450k	9994014065_R03C01	DLBCL	60	f	0.3	non-BL	ABC	negative	negative	negative	negative	na	4	4	0	4	4	4	0.8	MYD88-like	MYD88-like	75.136	0.171054	0.261479	0.0536611	0.415937	0.0546182	0	0.521255	0.511183	0.521255	0.369513	0.55411	0.454342	not significant	MP6
4176046	450k	200053740076_R04C02	DLBCL	61	m	0.9	non-BL	GCB	non-IG::MYC	negative	negative	negative	na	4	4	na	4	na	1	0.7	MYD88-like	SOCS1-like	116.331	0.103408	0.173308	0.0516948	0.645467	0.010249	-6.94e-18	0.753674	0.753674	0.723017	0.503902	0.698769	0.162357	significant	MP6
4176133	450k	9297953085_R03C01	DLBCL	61	f	0.8	non-BL	ABC	negative	negative	positive	positive	na	4	0	na	4	4	0	0.5	MYD88-like	PAX5-like	78.8193	0.368177	0.0949666	0	0.368152	0.119565	0	0.737341	0.716806	0.737341	0.552674	0.749248	0.724942	significant	MP7
4119279	450k	9296930055_R04C02	DLBCL	62	f	0.8	non-BL	ABC	negative	negative	negative	negative	na	4	0	0	1	1	4	0.9	BCL6-like	CSMD1-like	81.4483	0.182857	0.0879941	0	0.549825	0.129708	0	0.756511	0.755391	0.756511	0.573135	0.839025	0.156005	not significant	MP6
4145528	450k	9979553038_R05C02	DLBCL	62	m	0.5	non-BL	GCB	negative	negative	negative	negative	na	4	0	na	4	4	4	0.7	na	na	76.0215	0.220565	0.19691	0.0718765	0.39279	0.147926	0.00657998	0.498999	0.432395	0.498999	0.459089	0.640337	0.310845	significant	MP4
4166706	450k	9297953069_R05C02	DLBCL	62	m	0.5	na	na	negative	negative	positive	positive	na	4	0	na	1	4	4	0.9	MYD88-like	TP53-like	90.8642	0.362924	0.0254892	0.0411597	0.416416	0.113467	0	0.608704	0.608704	0.54279	0.443592	0.636985	0.353781	not significant	MP5
4109808	450k	9933569009_R03C02	DLBCL	63	m	0.8	non-BL	GCB	negative	positive	negative	positive	na	4	4	na	4	4	na	0.3	na	na	83.7795	0.184484	0.0307793	0.0470885	0.69051	0.0434234	0	0.737313	0.686612	0.737313	0.517036	0.700508	0.158522	significant	MP5
4102009	450k	9370847123_R01C01	DLBCL	64	m	0.7	non-BL	ABC	negative	negative	negative	negative	na	4	0	na	4	3	4	0.9	BCL6-like	TP53-like	91.0006	0.317489	0.0534367	0.0197571	0.45854	0.121633	0	0.678219	0.658352	0.678219	0.515013	0.705875	0.230602	significant	MP7
4104105	450k	9878827039_R03C02	DLBCL	64	m	0.3	non-BL	GCB	negative	negative	negative	negative	na	4	0	na	4	4	2	0.8	TP53-like	SOCS1-like	56.5149	0.0979946	0.367024	0	0.440752	0.0910308	0.0342718	0.438283	0.361362	0.438283	0.309767	0.489456	0.380105	significant	MP3
4147968	450k	9979553030_R05C02	DLBCL	65	f	0.7	non-BL	TypeIII	negative	positive	negative	positive	na	4	4	na	4	2	4	0.9	TP53-like	TP53-like	101.825	0.0712924	0.121331	0.127555	0.682958	0	0	0.713495	0.713495	0.671538	0.497325	0.677409	0.20863	significant	MP2
4176584	450k	200053740076_R05C02	DLBCL	65	m	0.7	na	na	negative	negative	positive	negative	na	4	4	na	1	4	3	0.9	MYD88-like	BCL6-like	36.1923	0.0611308	0.24593	0.0918855	0.518375	0.0591808	0	0.653573	0.653573	0.64935	0.525079	0.683973	0.240496	significant	MP7
4108101	450k	7878191144_R05C01	DLBCL	66	m	0.5	non-BL	ABC	negative	negative	negative	negative	na	4	0	na	4	1	4	0.8	MYD88-like	MYD88-like	84.6188	0.168883	0.264262	0.0573358	0.311939	0.157844	0	0.567713	0.548398	0.567713	0.404365	0.620087	0.370449	significant	MP6
4140531	450k	9970497098_R01C02	DLBCL	66	m	0.7	non-BL	GCB	negative	negative	negative	negative	na	4	4	na	5	4	3	1	MYD88-like	BCL6-like	78.9617	0.187622	0.084468	0.09121	0.612856	0.0771139	0	0.699843	0.589538	0.699843	0.483086	0.626945	0.217158	not significant	MP5
4158933	450k	9994014074_R03C02	DLBCL	67	m	0.5	non-BL	TypeIII	negative	positive	negative	positive	na	4	4	na	4	3	1	0.8	TP53-like	B2M-like	57.5391	0.277677	0.123072	0.119928	0.371246	0.149817	0	0.575761	0.530933	0.575761	0.404699	0.587413	0.384539	not significant	MP5
4198519	450k	9878827039_R01C02	DLBCL	67	f	0.3	non-BL	GCB	negative	negative	positive	positive	negativ	4	4	na	0	3	1	0.8	BCL6-like	PIM1-like	55.3988	0.161017	0.322293	0.0341843	0.456697	0.0349892	0	0.562451	0.403775	0.562451	0.363802	0.50105	0.403243	significant	MP4
4167381	450k	9994014065_R01C02	DLBCL	68	m	NA	non-BL	GCB	negative	negative	positive	positive	na	4	0	na	0	1	0	0.8	MYD88-like	BCL6-like	75.9351	0.105925	0.358069	0.103129	0.25272	0.138789	0.0624282	0.469843	0.408721	0.469843	0.29332	0.49551	0.381798	significant	MP4
4146301	450k	200078650030_R03C02	DLBCL	69	f	0.5	non-BL	GCB	negative	negative	negative	negative	na	4	0	na	0	0	0	0.9	BCL6-like	MYD88-like	90.3199	0.193881	0.167783	0.121359	0.454887	0.106289	0	0.597954	0.562889	0.597954	0.39132	0.573722	0.313539	not significant	MP4
4115001	450k	9296930057_R04C02	DLBCL	70	f	0.5	non-BL	GCB	negative	positive	negative	positive	na	4	0	4	4	3	0	0.1	TP53-like	PAX5-like	72.2758	0.227193	0.252702	0.0786612	0.382849	0.107425	0.0111294	0.629624	0.496938	0.629624	0.433964	0.651472	0.318484	significant	MP3
4139696	450k	9297953085_R02C01	DLBCL	70	m	0.5	non-BL	TypeIII	negative	negative	positive	positive	na	4	4	0	0	4	0	0.9	MYD88-like	BCL6-like	85.353	0.109041	0.345057	0.0533023	0.481915	0.0405033	-3.47e-18	0.517023	0.517023	0.493192	0.336822	0.515453	0.376349	not significant	MP1
4181460	450k	9370847122_R04C02	DLBCL	70	f	0.4	na	na	negative	negative	positive	positive	na	4	0	0	4	4	3	0.9	BCL6-like	PIM1-like	80.0603	0.180955	0.206247	0.14082	0.450952	0	0	0.555966	0.555966	0.548316	0.386891	0.557569	0.41792	not significant	MP4
4197155	450k	9970497098_R04C02	DLBCL	70	f	0.4	non-BL	TypeIII	negative	negative	positive	positive	negativ	3	0	na	3	4	4	0.7	MYD88-like	PIM1-like	62.4951	0.253445	0.18478	0.0769823	0.482251	0	0	0.646098	0.490457	0.646098	0.445244	0.537297	0.410091	not significant	MP4
4114033	450k	3998919147_R01C02	DLBCL	71	m	0.7	non-BL	TypeIII	negative	negative	negative	negative	na	4	4	na	0	3	na	0.6	BCL6-like	CSMD1-like	45.4729	0.0721286	0.124783	0.0441061	0.570177	0.126823	0	0.684942	0.684942	0.644736	0.557785	0.735257	0.19709	not significant	MP5
4167925	450k	200053740109_R03C01	DLBCL	71	f	0.4	non-BL	GCB	negative	positive	negative	positive	na	4	4	na	4	4	0	0.9	TP53-like	SOCS1-like	59.2537	0.166328	0.278995	0.126047	0.357882	0.113858	0	0.534554	0.475502	0.534554	0.358744	0.568517	0.401054	not significant	MP4
4107559	450k	9979553031_R03C02	DLBCL	72	m	0.8	intermediate	GCB	non-IG::MYC	positive	negative	positive	na	4	4	na	4	4	1	0.9	TP53-like	TP53-like	118.707	0.175572	0.078674	0.131488	0.576147	0.0449609	0	0.72894	0.704428	0.72894	0.500469	0.728596	0.221904	significant	MP2
4131257	450k	8655685055_R05C02	DLBCL	72	m	0.5	non-BL	ABC	negative	negative	positive	positive	na	4	0	na	4	1	2	0.8	BCL6-like	BCL6-like	34.9823	0.237778	0.343078	0.0560285	0.371945	0.0313346	0	0.420919	0.373381	0.420919	0.282247	0.489566	0.313888	significant	MP3
4179894	450k	9829119241_R02C02	DLBCL	72	m	0.8	non-BL	ABC	negative	negative	negative	na	na	4	4	0	0	na	na	0.9	MYD88-like	MYD88-like	72.6138	0.176036	0.132175	0	0.594866	0.0567056	0	0.855423	0.855423	0.665168	0.578596	0.697293	0.204033	significant	MP7
4124188	450k	9979553030_R02C01	DLBCL	73	m	0.8	non-BL	GCB	negative	negative	negative	negative	na	4	4	na	4	4	1	0.8	BCL6-like	SOCS1-like	34.3474	0.100097	0.0880958	0.117907	0.642975	0.0612763	0	0.715795	0.704359	0.715795	0.534507	0.711502	0.224654	significant	MP5
4101316	450k	7973201054_R04C01	DLBCL	74	f	0.3	non-BL	ABC	negative	negative	negative	negative	na	4	0	na	4	4	4	0.7	MYD88-like	MYD88-like	71.1631	0.265886	0.267099	0.125275	0.289758	0.0879513	0	0.515502	0.414217	0.515502	0.308625	0.451122	0.395195	not significant	MP3
4111326	450k	9979553031_R03C01	DLBCL	74	f	0.7	non-BL	GCB	non-IG::MYC	positive	negative	positive	na	4	4	0	4	4	0	0.8	BCL2-like	CSMD1-like	74.1615	0.143484	0.0736975	0.065758	0.647713	0.0555497	0	0.682785	0.682785	0.679769	0.51501	0.619789	0.234595	significant	MP2
4130051	450k	9829119216_R01C02	DLBCL	74	f	0.8	non-BL	ABC	IGH::MYC	negative	negative	positive	negativ	4	0	na	4	4	3	0.6	MYD88-like	MYD88-like	114.837	0.0776149	0.234701	0	0.53078	0.090628	0	0.641468	0.632611	0.641468	0.498099	0.649632	0.19147	not significant	MP6
4140544	450k	200078650030_R02C02	DLBCL	74	f	0.6	non-BL	ABC	negative	negative	negative	negative	na	4	0	4	4	0	4	0.5	MYD88-like	MYD88-like	79.7626	0.306704	0.0725542	0.0639804	0.331033	0.139438	0	0.629137	0.629137	0.603356	0.481002	0.670576	0.612335	not significant	MP7
4157186	450k	9296930057_R04C01	DLBCL	74	m	0.8	non-BL	ABC	negative	negative	negative	negative	na	4	0	0	4	2	3	0.7	MYD88-like	MYD88-like	95.5462	0.0343758	0.258553	0.0388267	0.57433	0.0670083	0	0.686965	0.653397	0.686965	0.457232	0.64816	0.216797	significant	MP6
4163639	450k	9296930038_R04C02	DLBCL	75	f	0.6	non-BL	GCB	negative	negative	negative	negative	na	4	4	na	4	1	5	0.2	na	na	59.7615	0.179137	0.253329	0.0533922	0.340404	0.134725	0.0640306	0.662077	0.60164	0.662077	0.510869	0.739301	0.655071	not significant	MP4
4177842	450k	200078650145_R01C02	DLBCL	75	f	0.5	non-BL	GCB	negative	positive	negative	positive	na	4	4	na	4	4	3	0.5	TP53-like	PAX5-like	95.8688	0.2336	0.174947	0.0353579	0.487829	0.0887896	0	0.600291	0.585837	0.600291	0.464335	0.692599	0.337964	not significant	MP4
4159421	450k	9296930057_R03C02	DLBCL	78	f	0.3	non-BL	GCB	negative	negative	negative	negative	na	4	4	na	4	3	2	0.1	TP53-like	SOCS1-like	70.261	0.0955412	0.255841	0.128836	0.336583	0.228669	0	0.473271	0.450347	0.473271	0.298632	0.496356	0.387068	significant	MP3
4141476	450k	9979553049_R01C02	DLBCL	79	f	0.3	non-BL	ABC	negative	negative	positive	positive	na	4	0	na	4	4	na	0.3	BCL6-like	PIM1-like	66.5809	0.178927	0.330476	0.104154	0.281325	0.0822139	0	0.527259	0.471038	0.527259	0.327437	0.521319	0.436552	not significant	MP4
4175941	450k	200053740076_R03C02	DLBCL	80	f	0.9	na	na	IGH::MYC	positive	negative	positive	na	4	4	0	4	4	0	0.9	BCL2-like	TP53-like	113.791	0.344662	0.0428703	0.0554775	0.483826	0.101209	0.00563596	0.824387	0.77939	0.824387	0.569304	0.74036	0.171745	significant	MP7
4176325	450k	9829119241_R06C01	DLBCL	80	f	0.6	non-BL	GCB	negative	negative	negative	negative	na	4	4	na	0	na	na	0.8	TP53-like	SOCS1-like	92.0493	0.164755	0.103699	0.0788551	0.514476	0.140031	0	0.817629	0.817629	0.675869	0.560639	0.71321	0.204537	significant	MP5
4134434	450k	9296930057_R02C01	DLBCL	84	m	0.9	non-BL	GCB	negative	positive	positive	positive	positiv	4	0	na	3	4	4	0.9	BCL6-like	TP53-like	98.4161	0.119469	0.115781	0.043762	0.615408	0.0880821	0	0.789199	0.784267	0.789199	0.577217	0.773011	0.161355	significant	MP7
4138527	450k	9979553030_R04C02	DLBCL	85	f	0.7	non-BL	GCB	negative	positive	negative	positive	na	4	0	na	4	4	0	0.9	TP53-like	BCL6-like	92.5604	0.115521	0.143223	0.0335986	0.620229	0.0981373	0	0.690578	0.690578	0.660948	0.533012	0.72684	0.206329	significant	MP5
4170577	450k	9994014065_R02C01	DLBCL	89	f	0.3	non-BL	GCB	non-IG::MYC	positive	negative	positive	na	4	4	na	4	3	0	0.4	TP53-like	BCL6-like	64.8871	0.168553	0.302565	0.153374	0.366193	0.0328548	0	0.55971	0.492087	0.55971	0.348274	0.493689	0.459083	not significant	MP4
4199848	450k	9979553038_R04C01	FL	33	m	0.6	non-BL	GCB	negative	positive	negative	positive	na	4	4	na	4	3	1	0.3	na	CSMD1-like	60.8102	0.182719	0.218156	0.0329555	0.550693	0	0	0.588237	0.574187	0.588237	0.413929	0.532755	0.373486	significant	MP1
4188800	450k	9829119241_R06C02	FL	34	f	0.3	non-BL	GCB	negative	positive	negative	positive	positive	4	4	na	4	5	1	0.7	na	CSMD1-like	60.6358	0.220345	0.337831	3.61e-18	0.436273	0.0327312	0	0.578102	0.578102	0.481878	0.43963	0.507056	0.376468	significant	MP1
4105105	450k	8942351276_R06C02	FL	40	f	0.8	non-BL	GCB	negative	positive	negative	positive	na	4	4	na	4	3	0	0.2	na	CSMD1-like	47.6135	0.168827	0.113732	1.95e-18	0.730087	0	0	0.695133	0.695133	0.662659	0.451913	0.628226	0.163055	significant	MP1
4144366	450k	9979553009_R02C01	FL	40	m	0.7	non-BL	GCB	negative	positive	negative	positive	positiv	4	4	na	4	3	1	0.2	na	BCL2-like	114.065	0.109577	0.182207	0	0.708918	0	0	0.628023	0.628023	0.545167	0.429104	0.599033	0.242258	significant	MP1
4149246	450k	9296930057_R06C01	FL	41	m	0.7	non-BL	GCB	negative	positive	positive	positive	na	4	4	0	4	3	2	0.1	na	BCL2-like	65.9342	0.0559326	0.207828	0	0.705265	0	0	0.633216	0.633216	0.547493	0.390218	0.572956	0.24887	significant	MP1
4147081	450k	9979553046_R03C01	FL	42	f	0.8	non-BL	ABC	negative	positive	positive	positive	na	4	4	0	4	2	0	0.4	na	PAX5-like	97.5293	0.228217	0.216408	0	0.482423	0.0144832	0	0.745304	0.673243	0.745304	0.498681	0.719134	0.215507	significant	MP7
4159170	450k	7973201054_R03C02	FL	43	m	0.6	non-BL	GCB	negative	positive	negative	positive	na	4	4	na	4	na	1	0.3	na	BCL2-like	64.0524	0.0835652	0.263505	0	0.623808	0	0	0.578482	0.578482	0.497917	0.395941	0.525834	0.334337	significant	MP1
4166503	450k	9376538096_R02C02	FL	43	m	0.8	non-BL	GCB	negative	positive	negative	positive	na	4	4	na	3	na	na	0.3	na	BCL2-like	95.4049	0.100636	0.127425	-6.23e-18	0.750502	0	-6.94e-18	0.71172	0.71172	0.628903	0.448293	0.605226	0.201067	significant	MP1
4164330	450k	200053740109_R02C01	FL	44	f	0.8	non-BL	GCB	negative	positive	negative	positive	na	na	na	na	na	na	na	0.4	na	PAX5-like	63.5558	0.131623	0.156259	0.0239856	0.67017	0.0117452	0	0.696847	0.690993	0.696847	0.473575	0.630396	0.213555	significant	MP2
4131738	450k	9994014074_R05C01	FL	45	m	0.6	non-BL	TypeIII	negative	positive	negative	positive	na	4	4	na	4	4	na	0.1	na	BCL2-like	67.9578	0.103657	0.199749	0	0.68302	0	0	0.620332	0.620332	0.544223	0.402688	0.57681	0.255817	significant	MP1
4138652	450k	9979553046_R05C02	FL	45	m	0.5	non-BL	GCB	negative	positive	negative	positive	na	4	4	0	4	4	0	0.1	na	BCL2-like	62.3601	0.0885439	0.267029	0	0.635088	0	0	0.521883	0.511293	0.521883	0.348379	0.526293	0.318659	significant	MP3
4112447	450k	9296930057_R03C01	FL	46	m	0.6	non-BL	GCB	negative	positive	positive	positive	na	4	4	na	2	3	2	0.1	na	TP53-like	83.5679	0.199563	0.142412	0	0.656682	0	0	0.644504	0.644504	0.6195	0.417813	0.575544	0.272016	significant	MP1
4158483	450k	9829119216_R06C02	FL	46	m	0.7	non-BL	TypeIII	negative	positive	negative	positive	na	4	4	na	4	2	1	0.2	na	BCL2-like	80.4624	0.182861	0.15246	3.36e-18	0.678419	0	0	0.783377	0.783377	0.664782	0.498901	0.621788	0.208869	significant	MP2
4163297	450k	9829119241_R02C01	FL	47	m	0.6	non-BL	TypeIII	negative	positive	positive	positive	na	4	4	na	2	5	1	0.3	na	BCL2-like	58.7342	0.165347	0.237416	0.00741885	0.573361	0.0168335	0	0.697294	0.697294	0.610406	0.499981	0.577561	0.245885	significant	MP1
4177810	450k	9296930055_R03C02	FL	47	f	0.6	non-BL	TypeIII	negative	positive	negative	positive	na	4	4	na	4	4	0	0.2	na	BCL2-like	102.189	0.123604	0.161015	1.39e-17	0.695003	0	0	0.695682	0.695682	0.629042	0.449587	0.585346	0.229714	significant	MP2
4158726	450k	7973201054_R02C02	FL	48	m	0.5	non-BL	GCB	negative	positive	negative	positive	positiv	4	4	na	3	4	2	0.5	na	PAX5-like	71.8641	0.145752	0.230907	0.0384963	0.590407	0	0	0.564628	0.564628	0.560148	0.392772	0.559378	0.32298	significant	MP1
4112817	450k	3998919147_R03C02	FL	49	m	0.8	non-BL	GCB	negative	positive	negative	negative	negativ	4	4	0	4	4	0	0.1	na	MYD88-like	92.2139	0.0949061	0.168231	0.0111587	0.75257	0.000166059	0	0.681142	0.622944	0.681142	0.450536	0.58533	0.213673	significant	MP1
4178655	450k	9296930057_R01C02	FL	50	m	0.7	non-BL	GCB	negative	positive	negative	positive	na	4	4	0	4	3	0	0.3	na	TP53-like	89.5682	0.186174	0.158753	0.0958767	0.533027	0.0490849	0.0081379	0.74421	0.688709	0.74421	0.526321	0.763182	0.205161	significant	MP5
4103627	450k	3998919093_R03C01	FL	51	f	0.3	non-BL	GCB	negative	positive	negative	positive	na	4	4	0	4	4	0	0.2	na	BCL2-like	55.2158	0.0833335	0.413274	0.0396616	0.460288	5.45e-18	0	0.470708	0.455355	0.470708	0.295882	0.48596	0.443456	significant	MP3
4119463	450k	9994014065_R02C02	FL	51	f	0.6	non-BL	GCB	non-IG::MYC	positive	negative	positive	na	4	4	0	4	4	0	0.1	na	MYD88-like	75.7817	0.0817631	0.269564	0.00278891	0.611065	0	0	0.582305	0.582305	0.467894	0.395568	0.517547	0.355147	significant	MP1
4160069	450k	9994014065_R06C02	FL	51	f	0.8	non-BL	GCB	negative	positive	negative	positive	na	4	4	na	4	4	0	0.1	na	BCL2-like	80.1556	0.108741	0.114105	0.0359087	0.711355	0	0	0.733935	0.733935	0.696151	0.476758	0.622368	0.193765	significant	MP2
4162154	450k	9994014065_R06C01	FL	51	f	0.6	non-BL	GCB	negative	positive	negative	positive	na	4	4	0	4	4	0	0.1	na	B2M-like	64.158	0.180386	0.230313	0.0131836	0.565758	0	0	0.653237	0.649474	0.653237	0.479384	0.618323	0.256003	not significant	MP2
4189200	450k	7973201054_R03C01	FL	51	f	0.7	non-BL	GCB	negative	positive	negative	positive	na	4	3	na	4	na	na	0.1	na	BCL2-like	78.1719	0.122669	0.168763	0.0146456	0.697982	0	0	0.628521	0.59139	0.628521	0.410456	0.53708	0.266523	significant	MP1
4177601	450k	9297953069_R06C02	FL	52	f	0.3	non-BL	GCB	negative	positive	negative	positive	na	4	4	na	4	4	1	0.3	na	BCL2-like	62.1653	0.105014	0.382827	0.0469038	0.455138	0.0173859	0	0.442057	0.426585	0.442057	0.270583	0.471595	0.436949	significant	MP3
4120879	450k	3998919147_R04C01	FL	53	m	0.7	non-BL	ABC	negative	positive	negative	positive	na	4	4	na	4	3	2	0.1	na	BCL2-like	88.121	0.168975	0.170422	0	0.657838	0	0	0.600524	0.597867	0.600524	0.422279	0.551305	0.314574	significant	MP1
4128435	450k	3998919093_R01C02	FL	53	f	0.4	non-BL	GCB	negative	positive	negative	positive	na	4	4	na	4	4	0	0.2	na	BCL2-like	68.3663	0.0999114	0.211035	0.0104305	0.684836	3.47e-18	0	0.55014	0.55014	0.530612	0.361434	0.552003	0.273404	significant	MP1
4128477	450k	9370847123_R02C02	FL	54	m	0.6	non-BL	GCB	negative	positive	negative	positive	na	4	4	na	4	3	1	0.3	na	B2M-like	71.1364	0.0336383	0.342253	0.0838809	0.534748	0	0	0.619574	0.586895	0.619574	0.433365	0.573627	0.356275	significant	MP2
4158268	450k	9970497098_R02C02	FL	54	f	0.3	non-BL	GCB	negative	positive	negative	positive	na	4	4	0	4	4	0	0.2	na	BCL6-like	59.1998	0.125727	0.363306	0	0.515589	0	0	0.504279	0.304162	0.504279	0.338972	0.500735	0.266673	significant	MP3
4108988	450k	9878827039_R05C02	FL	55	m	0.4	non-BL	GCB	negative	negative	negative	negative	negativ	4	4	na	4	4	na	0.1	na	CSMD1-like	67.9073	0.115829	0.339364	0.0428917	0.508067	0.00115609	0	0.623808	0.489112	0.623808	0.440898	0.560028	0.393928	significant	MP3
4138885	450k	9370847126_R02C02	FL	55	f	0.3	non-BL	GCB	negative	negative	negative	negative	positiv	4	0	0	0	1	0	0.6	na	CSMD1-like	75.0375	0.17411	0.375189	0	0.449599	0	0	0.475503	0.471638	0.475503	0.339576	0.483383	0.423519	significant	MP3
4131095	450k	9979553038_R01C01	FL	56	f	0.4	non-BL	GCB	negative	negative	negative	positive	negativ	4	0	na	0	4	0	0.6	na	CSMD1-like	56.1914	0.055336	0.387465	3.47e-18	0.545579	0	0	0.490516	0.490516	0.465462	0.329584	0.522743	0.400584	significant	MP4
4133863	450k	9994014074_R05C02	FL	56	m	0.5	non-BL	GCB	negative	positive	negative	positive	na	4	4	0	4	2	0	0.1	na	CSMD1-like	65.5423	0.0682161	0.370321	0.0842422	0.462637	0	0	0.593764	0.593764	0.577065	0.367609	0.529225	0.402816	significant	MP1
4170686	450k	9297953069_R04C02	FL	56	m	0.6	non-BL	GCB	negative	positive	negative	positive	na	4	0	na	4	3	0	0.1	na	BCL2-like	69.6832	0.0401111	0.267646	0.0109369	0.709973	0	0	0.535562	0.519138	0.535562	0.353422	0.538838	0.307781	significant	MP3
4105782	450k	3998919093_R05C01	FL	57	m	0.3	non-BL	GCB	negative	positive	negative	positive	positiv	4	0	na	4	2	1	0.3	na	CSMD1-like	55.9999	0.299477	0.32707	0.045285	0.331148	0	0	0.447005	0.424962	0.447005	0.275037	0.441499	0.407429	significant	MP1
4123945	450k	9994014065_R04C02	FL	57	f	0.8	non-BL	GCB	negative	positive	negative	positive	na	4	4	0	4	4	0	0.1	na	BCL2-like	88.2945	0.0774	0.153196	0.0164924	0.761918	0	0	0.640582	0.605473	0.640582	0.434885	0.617605	0.202951	significant	MP1
4103141	450k	9979553030_R06C02	FL	60	f	0.3	non-BL	GCB	non-IG::MYC	positive	positive	positive	na	4	4	0	4	4	0	0.1	na	BCL2-like	60.4146	0.121152	0.424625	0.0145344	0.433697	0	0	0.491657	0.471936	0.491657	0.32836	0.478416	0.443157	not significant	MP1
4128970	450k	9829119216_R06C01	FL	61	f	0.6	non-BL	GCB	negative	positive	positive	positive	na	4	4	na	4	3	1	0.1	na	PIM1-like	105.996	0.0454681	0.215401	0.0719985	0.648858	0.0190988	0	0.713289	0.713289	0.598675	0.487972	0.658636	0.200499	significant	MP2
4148261	450k	9970497098_R04C01	FL	61	f	0.3	non-BL	GCB	negative	positive	negative	positive	na	4	4	na	4	3	0	0.1	na	SOCS1-like	67.9991	0.218352	0.323526	0.0219646	0.426734	0	0	0.597592	0.425641	0.597592	0.372865	0.498028	0.391927	significant	MP1
4171908	450k	200053740109_R01C02	FL	61	f	0.3	non-BL	TypeIII	negative	positive	negative	positive	na	na	na	na	na	na	na	0	na	BCL2-like	51.8295	0.111321	0.349543	0.0401791	0.518591	0	0	0.53923	0.498961	0.53923	0.359011	0.492004	0.365217	significant	MP3
4184011	450k	9370847126_R05C01	FL	61	m	0.3	non-BL	GCB	negative	na	negative	na	negativ	4	4	na	0	2	1	0.5	na	BCL2-like	63.5836	0.199959	0.363735	0.0351774	0.407663	0.00893639	0	0.499828	0.499828	0.498707	0.317169	0.480993	0.474533	significant	MP1
4108588	450k	9979553009_R06C01	FL	62	m	0.4	non-BL	GCB	negative	positive	positive	positive	na	4	4	na	4	3	1	0.2	na	SOCS1-like	92.13	0.10839	0.244428	0.0424782	0.609961	0.0237515	0	0.564901	0.562469	0.564901	0.401742	0.579447	0.278445	significant	MP5
4113191	450k	9979553031_R05C02	FL	62	f	0.7	non-BL	GCB	negative	positive	negative	positive	na	4	4	na	4	4	0	0.1	na	TP53-like	57.3917	0.110333	0.201552	0.0134872	0.655302	0	0	0.649792	0.649792	0.591681	0.455191	0.562799	0.25887	significant	MP2
4147360	450k	200053740109_R04C02	FL	62	f	0.5	non-BL	GCB	negative	positive	negative	positive	positiv	4	4	0	4	4	0	0.1	na	TP53-like	76.2753	0.122013	0.211853	0.0569067	0.551141	0.0575633	0	0.56478	0.56478	0.551658	0.406525	0.570828	0.2724	significant	MP1
4160468	450k	8655685055_R06C02	FL	62	m	0.6	non-BL	GCB	negative	positive	negative	positive	na	4	4	na	4	4	0	0.3	na	BCL2-like	85.3175	0.100739	0.0715939	0	0.822194	3.91e-18	0	0.693999	0.693999	0.622521	0.463451	0.637677	0.158034	not significant	MP1
4142761	450k	9970497098_R01C01	FL	63	m	0.8	non-BL	GCB	negative	positive	negative	positive	na	4	4	na	4	3	1	0.2	na	TP53-like	75.572	0.104562	0.156757	1.65e-18	0.74225	0	0	0.742309	0.665532	0.742309	0.500166	0.639764	0.183757	significant	MP2
4121263	450k	9979553038_R05C01	FL	64	f	0.4	non-BL	GCB	negative	negative	positive	positive	negativ	4	4	na	0	4	0	0.1	na	CSMD1-like	72.1725	0.0756797	0.322726	0.0539221	0.548188	0	0	0.553468	0.51993	0.553468	0.401436	0.530722	0.380214	significant	MP1
4124432	450k	3998919093_R06C02	FL	64	f	0.6	non-BL	TypeIII	negative	positive	positive	positive	na	4	3	na	4	3	0	0.1	na	MYD88-like	71.2716	0.120752	0.187838	0	0.656242	0	0	0.632634	0.631094	0.632634	0.459178	0.621465	0.211457	significant	MP1
4139483	450k	3998919167_R06C01	FL	64	f	0.5	non-BL	GCB	negative	positive	positive	positive	na	4	4	na	4	3	1	0.2	na	BCL2-like	77.8143	0.121316	0.238044	0.0287687	0.595354	0.0180168	0	0.569814	0.556164	0.569814	0.394033	0.532216	0.26296	significant	MP1
4148771	450k	9829119216_R04C02	FL	64	f	0.7	non-BL	GCB	negative	positive	negative	positive	na	4	4	na	4	3	0	0.3	na	BCL2-like	103.088	0.183518	0.175261	-1.73e-18	0.618602	0.02908	0	0.747477	0.747477	0.659763	0.525896	0.608948	0.244794	significant	MP1
4165379	450k	9979553046_R04C02	FL	64	f	0.3	non-BL	GCB	negative	negative	negative	negative	na	4	4	na	1	4	1	0.3	na	SOCS1-like	69.6994	0.0875476	0.31416	0.0338241	0.544989	0	0	0.474845	0.474845	0.474721	0.276869	0.48129	0.408526	significant	MP3
4126692	450k	3998919167_R06C02	FL	65	f	0.5	non-BL	TypeIII	negative	negative	positive	negative	na	4	0	0	2	1	1	0.1	na	BCL6-like	66.2592	0.097582	0.274337	0	0.624432	8e-18	0	0.558767	0.558767	0.551093	0.396433	0.540472	0.327184	not significant	MP1
4134005	450k	9296930038_R05C02	FL	67	m	0.8	non-BL	GCB	negative	positive	negative	positive	na	4	4	na	4	na	na	0.2	na	PAX5-like	82.6577	0.130552	0.180193	0.0156885	0.667732	0	0	0.749496	0.746484	0.749496	0.526005	0.671259	0.220179	significant	MP2
4145056	450k	9296930055_R06C02	FL	67	f	0.7	non-BL	TypeIII	negative	positive	negative	positive	na	4	4	na	2	4	4	1	na	BCL2-like	94.2243	0.047524	0.198281	0.0458018	0.70931	0	0	0.680182	0.680182	0.637895	0.426797	0.610837	0.214797	significant	MP1
4151028	450k	9979553046_R03C02	FL	67	f	0.6	non-BL	GCB	negative	positive	negative	positive	na	4	4	na	4	3	0	na	na	BCL6-like	90.2093	0.0580319	0.254584	0.0433718	0.640726	0	0	0.59205	0.59205	0.580858	0.416179	0.549209	0.30755	not significant	MP2
4101626	450k	9878827039_R02C02	FL	68	m	0.6	non-BL	GCB	negative	positive	negative	positive	na	3	4	na	4	3	1	0.2	na	BCL6-like	78.1466	0.129297	0.28135	0.0137303	0.572686	0	0	0.660131	0.555558	0.660131	0.458929	0.580848	0.231728	not significant	MP1
4108992	450k	9979553031_R02C01	FL	68	m	0.8	non-BL	GCB	negative	positive	positive	positive	na	4	4	0	4	4	1	0.1	na	CSMD1-like	115.9	0.0629293	0.118408	0.052253	0.715229	0.0647179	0	0.712748	0.712748	0.672644	0.509695	0.625225	0.204371	significant	MP5
4198542	450k	9296930055_R05C02	FL	68	f	0.3	non-BL	ABC	negative	negative	negative	negative	negativ	4	1	na	2	3	3	0.4	na	MYD88-like	86.1182	0.0562086	0.288942	0.0448432	0.604301	0	0	0.457316	0.457316	0.430061	0.298326	0.490098	0.352305	not significant	MP1
4101815	450k	9979553038_R02C02	FL	69	f	0.7	non-BL	GCB	negative	positive	negative	positive	na	4	4	na	4	3	0	0.4	na	BCL2-like	77.1197	0.139746	0.190137	0.0156706	0.65754	0	0	0.636961	0.617643	0.636961	0.451666	0.59955	0.258874	significant	MP1
4110378	450k	9370847123_R05C01	FL	69	f	0.6	non-BL	GCB	negative	positive	negative	positive	na	4	0	na	3	4	2	0.8	na	BCL2-like	74.7616	0.14107	0.160164	0.0704721	0.65842	0	0	0.674215	0.631225	0.674215	0.470547	0.589783	0.229327	not significant	MP2
4171706	450k	8655677071_R01C01	FL	70	f	0.6	non-BL	GCB	negative	positive	negative	positive	positiv	4	4	na	4	3	1	0.1	na	SOCS1-like	34.6789	0.121086	0.0866507	0.0231592	0.759492	0	0	0.615196	0.494321	0.615196	0.428796	0.714144	0.150599	not significant	MP3
4181037	450k	9829119241_R03C02	FL	70	f	0.7	non-BL	ABC	negative	negative	negative	negative	negativ	4	0	0	4	4	na	0.4	na	MYD88-like	102.389	0.108647	0.293548	0.00616	0.544172	0.00190138	0	0.805209	0.805209	0.64592	0.517987	0.654836	0.222008	significant	MP6
4118156	450k	3998919147_R06C01	FL	71	f	0.6	non-BL	GCB	negative	positive	negative	positive	na	4	4	0	4	4	0	0.2	na	BCL2-like	98.8402	0.223324	0.228294	0.0115116	0.551696	0	0	0.657957	0.632876	0.657957	0.467173	0.569335	0.292254	significant	MP2
4177987	450k	8655677071_R05C01	FL	71	m	0.4	non-BL	GCB	negative	positive	negative	positive	na	4	3	na	4	4	1	0.2	na	BCL2-like	40.957	0.346274	0.0666288	0.037904	0.391513	0.161146	0	0.540061	0.476933	0.540061	0.384232	0.581977	0.349034	not significant	MP3
4124542	450k	9979553031_R06C02	FL	72	f	0.3	non-BL	GCB	negative	positive	negative	positive	na	4	4	0	4	4	1	0.1	na	B2M-like	64.5589	0.0450176	0.329934	0.0314754	0.586865	0	0	0.482684	0.482684	0.444517	0.318747	0.497736	0.361806	significant	MP1
4139212	450k	200078650030_R01C02	FL	72	f	0.4	non-BL	GCB	negative	positive	negative	positive	na	4	4	na	4	4	0	0.2	na	PAX5-like	88.6246	0.0765369	0.335678	0.0313899	0.540099	0	0	0.527693	0.527693	0.495857	0.35889	0.504692	0.401406	not significant	MP4
4174905	450k	8655677071_R04C01	FL	72	m	0.6	non-BL	TypeIII	negative	positive	negative	positive	na	4	4	na	4	4	0	0.1	na	BCL2-like	23.4524	0.282981	0.0765997	0.0758432	0.406459	0.159079	0	0.560089	0.469604	0.560089	0.428942	0.627262	0.29957	not significant	MP4
4177406	450k	9979553009_R04C02	FL	72	f	0.6	non-BL	GCB	negative	positive	negative	positive	na	4	4	na	4	3	0	0.2	na	PAX5-like	66.7197	0.188097	0.193451	0	0.584011	0.0287934	0	0.629166	0.629166	0.627742	0.41272	0.572505	0.302181	significant	MP2
4138059	450k	3998919167_R03C02	FL	73	f	0.5	non-BL	GCB	negative	positive	negative	negative	negativ	4	4	na	4	3	0	NA	na	PAX5-like	82.0785	0.129268	0.26304	0.0237444	0.590132	0	0	0.614627	0.580705	0.614627	0.453992	0.578072	0.356193	not significant	MP2
4145391	450k	9829119216_R03C02	FL	73	m	0.9	non-BL	GCB	negative	positive	positive	positive	na	4	4	0	4	4	4	0.7	na	PIM1-like	106.65	0.127694	0.131307	3.07e-19	0.692721	0.0213439	0	0.851661	0.851661	0.697231	0.558651	0.69397	0.227634	significant	MP2
4199996	450k	9979553050_R02C01	FL	73	m	0.5	non-BL	GCB	negative	positive	negative	positive	na	4	4	na	4	4	0	0.3	na	CSMD1-like	66.9035	0.193274	0.248127	0.0789399	0.48049	0.0187628	0	0.608573	0.564479	0.608573	0.451381	0.546439	0.36322	not significant	MP2
4109142	450k	9878827039_R06C02	FL	74	f	0.6	non-BL	GCB	negative	negative	positive	positive	negativ	4	4	na	3	3	1	0.1	na	TP53-like	85.5048	0.162441	0.19935	0.052417	0.571157	0	0	0.676209	0.52232	0.676209	0.502202	0.534944	0.250752	significant	MP3
4113825	450k	9296930055_R06C01	FL	74	f	0.6	non-BL	GCB	negative	positive	negative	positive	negativ	4	2	na	0	2	1	0.4	na	BCL2-like	68.1743	0.0706331	0.1346	0.0096424	0.771867	0	0	0.574137	0.568627	0.574137	0.437023	0.564042	0.215604	significant	MP3
4119702	450k	3998919147_R05C01	FL	74	m	0.6	non-BL	GCB	negative	positive	negative	positive	na	4	4	1	4	4	0	0.1	na	CSMD1-like	81.4085	0.0482313	0.18734	0.0609453	0.690964	3.47e-18	0	0.640983	0.633525	0.640983	0.453446	0.589487	0.213225	significant	MP2
4121361	450k	7878191144_R05C02	FL	74	m	0.4	non-BL	GCB	negative	positive	negative	positive	na	4	4	na	4	5	0	0.3	na	PIM1-like	48.3108	0.190599	0.229097	0.0295547	0.566259	0	0	0.555409	0.555409	0.533652	0.399977	0.53513	0.356672	not significant	MP4
4121974	450k	3998919147_R03C01	FL	74	f	0.4	non-BL	GCB	negative	positive	negative	positive	na	4	3	na	4	4	1	0.2	na	B2M-like	85.8897	0.161412	0.443916	0.010197	0.409521	0	0	0.526089	0.450147	0.526089	0.364273	0.506062	0.398808	not significant	MP1
4175837	450k	7973201054_R04C02	FL	74	f	0.3	non-BL	TypeIII	negative	positive	positive	positive	na	4	4	na	4	5	1	NA	na	TP53-like	85.0897	0.191068	0.357142	0.085309	0.379958	0	0	0.584334	0.495132	0.584334	0.401659	0.498675	0.466957	not significant	MP1
4177175	450k	9829119241_R01C02	FL	74	f	0.7	non-BL	GCB	negative	positive	negative	positive	na	4	4	na	4	4	0	0.8	na	B2M-like	101.641	0.15139	0.170616	0.0410443	0.618798	0.0306563	0	0.774119	0.774119	0.699053	0.551155	0.642066	0.242582	significant	MP2
4124795	450k	9994014074_R02C01	FL	75	f	0.5	non-BL	GCB	negative	positive	negative	positive	na	4	4	na	4	4	2	0.1	na	PAX5-like	73.6141	0.105755	0.248337	0.124394	0.498687	0.0289203	0	0.595034	0.570686	0.595034	0.413221	0.606911	0.3211	not significant	MP4
4128355	450k	3998919093_R04C02	FL	75	m	0.4	non-BL	GCB	negative	positive	positive	positive	na	4	4	na	2	3	1	0.2	na	PIM1-like	102.468	0.101351	0.321145	0.104255	0.468421	0	0	0.555903	0.527506	0.555903	0.387572	0.526867	0.42464	not significant	MP4
4100049	450k	3998919167_R01C01	FL	76	m	0.7	non-BL	GCB	negative	positive	negative	positive	na	4	4	na	4	3	0	0.1	na	BCL2-like	61.213	0.168218	0.180297	6.71e-19	0.641817	4.34e-19	0	0.668738	0.651273	0.668738	0.454447	0.590062	0.296075	not significant	MP2
4150549	450k	9979553046_R04C01	FL	76	f	0.7	non-BL	GCB	negative	positive	positive	positive	na	4	4	na	4	4	0	0.1	na	PAX5-like	64.6315	0.0101007	0.204905	0.10009	0.664909	0	0	0.650918	0.650918	0.612605	0.481174	0.624375	0.237695	significant	MP2
4188900	450k	7973201054_R06C02	FL	76	m	0.5	non-BL	TypeIII	negative	positive	negative	negative	negativ	4	4	na	4	2	1	0.3	na	BCL6-like	64.345	0.129563	0.288908	0.0650425	0.512901	0.0105678	0	0.641845	0.572867	0.641845	0.430058	0.571872	0.356579	not significant	MP2
4190929	450k	200078650147_R02C01	FL	77	f	0.7	non-BL	TypeIII	negative	positive	negative	positive	positive	4	4	na	2	na	na	0.4	na	PAX5-like	98.5419	0.0873167	0.234695	0.0420314	0.619662	0.000407129	0	0.696127	0.696127	0.686149	0.488041	0.633315	0.241583	significant	MP2
4136095	450k	3998919167_R02C02	FL	78	f	0.6	na	na	negative	positive	negative	positive	na	4	4	na	4	4	0	0.2	na	BCL2-like	97.3686	0.141335	0.241056	0.0459127	0.567832	0	0	0.656344	0.628316	0.656344	0.432417	0.613872	0.309486	significant	MP2
4120468	450k	9933569009_R05C02	FL	80	f	0.5	non-BL	GCB	negative	positive	positive	positive	na	4	4	0	4	4	0	0.1	na	BCL6-like	66.158	0.081835	0.363639	0.029654	0.492209	0.0322707	0	0.620433	0.488071	0.620433	0.429342	0.551075	0.423238	not significant	MP1
4100636	450k	9994014065_R05C01	FL-DLBCL	43	m	0.6	non-BL	TypeIII	non-IG::MYC	negative	positive	positive	na	4	na	na	4	2	0	0.1	na	TP53-like	73.6163	0.175267	0.277832	0.0464544	0.484366	0	0	0.664037	0.631966	0.664037	0.486577	0.672787	0.302272	not significant	MP5
4186613	450k	200078650147_R01C01	FL-DLBCL	45	m	0.3	non-BL	GCB	negative	positive	negative	positive	na	4	1	na	0	4	1	0.3	na	CSMD1-like	45.5426	0.0481823	0.521651	0	0.399453	0	6.94e-18	0.450121	0.450121	0.402738	0.327926	0.492527	0.453478	significant	MP3
4113971	450k	9979553046_R05C01	FL-DLBCL	61	f	0.4	non-BL	GCB	negative	negative	positive	positive	na	4	0	na	2	4	3	0.7	na	TP53-like	56.6643	0.0897728	0.344192	0.0422274	0.478179	0.0251457	0	0.50026	0.50026	0.474742	0.320087	0.530616	0.421056	significant	MP4
4144951	450k	9979553038_R04C02	FL-DLBCL	62	f	0.7	non-BL	GCB	negative	positive	negative	positive	na	4	4	na	4	4	0	0.7	na	PIM1-like	68.7727	0.146811	0.174932	0	0.686427	0	0	0.690233	0.690233	0.659369	0.520235	0.682565	0.214697	significant	MP2
4110120	450k	9979553009_R01C01	FL-DLBCL	68	m	0.5	non-BL	GCB	negative	negative	positive	positive	na	4	0	0	4	2	4	0.7	na	PIM1-like	57.5801	0.156644	0.348444	0.0243015	0.486446	0	0	0.582912	0.582912	0.582063	0.441753	0.595884	0.308266	significant	MP5
4131744	450k	8655685055_R04C02	FL-DLBCL	68	m	0.5	non-BL	GCB	negative	positive	negative	positive	na	4	4	na	4	3	1	0.8	na	B2M-like	115.135	0.141166	0	-1.04e-18	0.768122	0.0373195	0.0373349	0.689106	0.689106	0.32111	0.43488	0.701334	0.157602	significant	MP1
4184437	450k	3998919167_R05C02	FL-DLBCL	70	f	0.7	non-BL	GCB	negative	positive	negative	positive	na	4	0	na	4	4	na	0.4	na	B2M-like	89.9079	0.15074	0.165159	0.0177647	0.661971	0.0161538	0	0.703584	0.677722	0.703584	0.504456	0.675077	0.210623	not significant	MP5
4131213	450k	3998919167_R01C02	FL-DLBCL	71	f	0.3	non-BL	TypeIII	negative	negative	positive	positive	na	4	0	0	4	3	na	0.4	na	PIM1-like	66.8647	0.138871	0.270877	0.134206	0.346741	0.0951898	0	0.520459	0.498041	0.520459	0.388715	0.512874	0.443335	significant	MP4
4183924	450k	9829119241_R05C02	FL-DLBCL	72	f	0.8	non-BL	GCB	non-IG::MYC	positive	negative	positive	na	4	4	na	4	4	0	0.6	na	PAX5-like	107.895	0.247668	0.0934411	0	0.671836	3.47e-18	-6.94e-18	0.838863	0.838863	0.706103	0.551699	0.677772	0.189996	significant	MP5
4177376	450k	7973201054_R05C02	FL-DLBCL	73	f	0.6	non-BL	TypeIII	negative	positive	negative	positive	na	4	0	na	4	na	na	0.6	na	BCL6-like	79.8051	0.171548	0.185103	0.000821172	0.483293	0.153073	0	0.611606	0.586655	0.611606	0.432293	0.609094	0.262504	not significant	MP2
4136702	450k	9970497098_R03C01	FL-DLBCL	75	f	0.8	non-BL	GCB	negative	positive	negative	positive	na	4	4	na	4	4	1	0.5	na	B2M-like	85.1636	0.186164	0.124438	0.0299167	0.633163	0.0260257	0	0.783189	0.667533	0.783189	0.55469	0.751679	0.188205	significant	MP2
4144131	450k	9979553038_R01C02	FL-DLBCL	75	m	0.6	non-BL	GCB	IGK::MYC	positive	negative	positive	na	4	4	0	4	4	0	0.1	na	SOCS1-like	45.9867	0.123876	0.120309	6.5e-19	0.653645	0.0946522	6.94e-18	0.69978	0.69978	0.684933	0.513217	0.706626	0.190484	significant	MP2
4145177	450k	9296930057_R02C02	FL-DLBCL	75	f	0.8	non-BL	GCB	negative	positive	negative	positive	na	4	4	0	4	4	0	0.5	na	PAX5-like	114.905	0.17793	0.133678	0.0587847	0.580159	0.0679954	0	0.76579	0.713758	0.76579	0.53877	0.745017	0.18966	significant	MP2
4132950	450k	9979553030_R02C02	FL-DLBCL	76	m	0.5	non-BL	GCB	non-IG::MYC	positive	negative	positive	na	4	4	na	4	4	0	0.6	na	BCL2-like	81.4104	0.188615	0.28287	0.0227848	0.483939	0	0	0.567843	0.553896	0.567843	0.392044	0.563431	0.418485	not significant	MP5
4142605	450k	9296930055_R01C02	FL-DLBCL	76	f	0.8	non-BL	GCB	negative	positive	negative	positive	na	4	5	na	4	4	1	0.3	na	PIM1-like	79.6969	0.159651	0.250467	0.103222	0.382157	0.0974846	0.0194485	0.743371	0.658382	0.743371	0.575363	0.765371	0.736058	not significant	MP7
4177639	450k	9994014074_R04C02	FL-DLBCL	77	f	0.7	non-BL	GCB	non-IG-MYC pos	positive	positive	positive	positiv	4	4	0	4	2	0	0.5	na	MYD88-like	66.7083	0.152998	0.165015	0.0163392	0.652284	0	0	0.693372	0.693372	0.665718	0.462395	0.586034	0.253234	significant	MP1
4111337	450k	9979553031_R02C02	FL-DLBCL	79	f	0.6	non-BL	ABC	negative	negative	positive	positive	na	4	0	na	4	4	4	0.9	na	PIM1-like	77.7373	0.0729897	0.159505	0	0.662581	0.0686247	0	0.675052	0.675052	0.607712	0.539091	0.761832	0.196442	significant	MP5

## Sheet: Supp. Table S2
Supplementary Table S2: List of the 300 CpGs selected by PGMRA.
Listed are the 300 CpGs selected by PGMRA including additional annotations from the Illumina manifest file as well as their belonging to the identfied CpG modules (columne I). TSS: transcription start site; UTR: untranslated region.
TargetID	CHR	MAPINFO	UCSC_REFGENE_NAME	UCSC_REFGENE_ACCESSION	UCSC_REFGENE_GROUP	UCSC_CPG_ISLANDS_NAME	RELATION_TO_UCSC_CPG_ISLAND	CpG Module
cg02687055	2	24232865	MFSD2B	NM_001080473	TSS200	chr2:24232680-24233260	Island	M1
cg13259296	2	24232884	MFSD2B	NM_001080473	TSS200	chr2:24232680-24233260	Island	M1
cg17090593	2	73144410	EMX1	NM_004097	TSS200	chr2:73143055-73148260	Island	M1
cg25498838	2	73144462	EMX1	NM_004097	TSS200	chr2:73143055-73148260	Island	M1
cg14940308	2	73144644	EMX1;EMX1	NM_004097;NM_004097	5'UTR;1stExon	chr2:73143055-73148260	Island	M1
cg21351994	2	73145006	EMX1	NM_004097	1stExon	chr2:73143055-73148260	Island	M1
cg19544662	2	88752056	FOXI3	NM_001135649	TSS200	chr2:88751335-88752865	Island	M1
cg23539933	2	88752119	FOXI3	NM_001135649	TSS200	chr2:88751335-88752865	Island	M1
cg00522056	2	154335386	RPRM	NM_019845	TSS200	chr2:154334449-154335458	Island	M1
cg24082730	3	126076366	KLF15	NM_014079	TSS200	chr3:126074783-126076865	Island	M1
cg24269434	3	126076368	KLF15	NM_014079	TSS200	chr3:126074783-126076865	Island	M1
cg11188318	3	158449803	RARRES1;RARRES1	NM_206963;NM_002888	Body;Body	chr3:158449795-158450597	Island	M1
cg14226182	3	158450251	RARRES1;RARRES1;RARRES1;RARRES1	NM_206963;NM_002888;NM_206963;NM_002888	5'UTR;1stExon;1stExon;5'UTR	chr3:158449795-158450597	Island	M1
cg07068756	4	41258910	UCHL1;UCHL1	NM_004181;NM_004181	1stExon;5'UTR	chr4:41258759-41259867	Island	M1
cg14507193	5	57755944	PLK2	NM_006622	TSS200	chr5:57755334-57756803	Island	M1
cg21330423	6	29975068	HLA-J;NCRNA00171	NR_024240;NR_026751	Body;Body	chr6:29974220-29975369	Island	M1
cg26867890	6	39692938	KIF6	NM_145027	Body	chr6:39692743-39692966	Island	M1
cg10457563	6	39693159	KIF6;KIF6	NM_145027;NM_145027	1stExon;5'UTR	chr6:39692743-39692966	S_Shore	M1
cg02353165	6	42928485	GNMT	NM_018960	TSS200	chr6:42928218-42928810	Island	M1
cg01327552	6	167275809	RPS6KA2	NM_001006932	TSS200	chr6:167275720-167276626	Island	M1
cg09184730	6	167275834	RPS6KA2	NM_001006932	TSS200	chr6:167275720-167276626	Island	M1
cg04508687	6	167275843	RPS6KA2	NM_001006932	TSS200	chr6:167275720-167276626	Island	M1
cg07015190	6	167276275	RPS6KA2	NM_001006932	TSS1500	chr6:167275720-167276626	Island	M1
cg20206437	6	167276359	RPS6KA2	NM_001006932	TSS1500	chr6:167275720-167276626	Island	M1
cg09987129	6	167276419	RPS6KA2	NM_001006932	TSS1500	chr6:167275720-167276626	Island	M1
cg18601167	7	752286	PRKAR1B;PRKAR1B;PRKAR1B;PRKAR1B;PRKAR1B;PRKAR1B	NM_001164760;NM_001164761;NM_002735;NM_001164762;NM_001164759;NM_001164758	5'UTR;5'UTR;TSS200;5'UTR;5'UTR;5'UTR	chr7:750788-751237	S_Shore	M1
cg13895235	7	752292	PRKAR1B;PRKAR1B;PRKAR1B;PRKAR1B;PRKAR1B;PRKAR1B	NM_001164760;NM_001164761;NM_002735;NM_001164762;NM_001164759;NM_001164758	5'UTR;5'UTR;TSS200;5'UTR;5'UTR;5'UTR	chr7:750788-751237	S_Shore	M1
cg07352539	8	23261720	LOXL2;LOXL2	NM_002318;NM_002318	5'UTR;1stExon	chr8:23260442-23261867	Island	M1
cg26563553	8	23261731	LOXL2	NM_002318	TSS200	chr8:23260442-23261867	Island	M1
cg26506507	8	23261738	LOXL2	NM_002318	TSS200	chr8:23260442-23261867	Island	M1
cg20129213	8	104512317	RIMS2	NM_001100117	TSS1500	chr8:104510870-104513913	Island	M1
cg02102829	10	126849762	CTBP2;CTBP2	NM_001083914;NM_001329	TSS200;TSS1500	chr10:126847224-126851327	Island	M1
cg04080353	10	126849780	CTBP2;CTBP2	NM_001083914;NM_001329	TSS200;TSS1500	chr10:126847224-126851327	Island	M1
cg06662685	11	2907073	CDKN1C;CDKN1C;CDKN1C	NM_000076;NM_001122630;NM_001122631	TSS200;TSS200;TSS200	chr11:2907308-2907675	N_Shore	M1
cg20909686	11	65554042	OVOL1	NM_004561	TSS1500	chr11:65553749-65555573	Island	M1
cg08296831	11	65554175	OVOL1	NM_004561	TSS1500	chr11:65553749-65555573	Island	M1
cg07435294	11	65554356	OVOL1	NM_004561	TSS200	chr11:65553749-65555573	Island	M1
cg23757899	11	72929173	P2RY2;P2RY2;P2RY2	NM_176071;NM_002564;NM_176072	TSS1500;TSS200;TSS200	chr11:72928982-72929885	Island	M1
cg01875418	11	72929368	P2RY2;P2RY2;P2RY2;P2RY2;P2RY2	NM_002564;NM_002564;NM_176072;NM_176071;NM_176072	1stExon;5'UTR;1stExon;TSS200;5'UTR	chr11:72928982-72929885	Island	M1
cg26013434	11	72929394	P2RY2;P2RY2;P2RY2;P2RY2;P2RY2	NM_002564;NM_002564;NM_176072;NM_176071;NM_176072	1stExon;5'UTR;1stExon;TSS200;5'UTR	chr11:72928982-72929885	Island	M1
cg00334798	11	72929553	P2RY2;P2RY2;P2RY2;P2RY2	NM_002564;NM_176071;NM_176072;NM_176071	5'UTR;5'UTR;5'UTR;1stExon	chr11:72928982-72929885	Island	M1
cg14904464	12	45269790	NELL2;NELL2;NELL2;NELL2;NELL2;NELL2	NM_001145110;NM_001145108;NM_001145107;NM_001145108;NM_001145109;NM_006159	Body;5'UTR;Body;1stExon;TSS1500;5'UTR	chr12:45269830-45270835	N_Shore	M1
cg12235144	12	48398329	COL2A1;COL2A1	NM_001844;NM_033150	TSS200;TSS200	chr12:48397889-48398731	Island	M1
cg20255775	12	48398370	COL2A1;COL2A1	NM_001844;NM_033150	TSS200;TSS200	chr12:48397889-48398731	Island	M1
cg17054969	12	48398374	COL2A1;COL2A1	NM_001844;NM_033150	TSS200;TSS200	chr12:48397889-48398731	Island	M1
cg04184208	14	96505874	C14orf132	NR_023938	Body	chr14:96505311-96506402	Island	M1
cg03061682	15	28352098				chr15:28351606-28353102	Island	M1
cg26460092	15	83776420	TM6SF1;TM6SF1;TM6SF1;TM6SF1	NM_001144903;NM_001144903;NM_023003;NM_023003	5'UTR;1stExon;1stExon;5'UTR	chr15:83775861-83776922	Island	M1
cg15671705	15	101419479	ALDH1A3	NM_000693	TSS1500	chr15:101419261-101421133	Island	M1
cg04856689	17	43862032	CRHR1;CRHR1;CRHR1;CRHR1	NM_001145148;NM_004382;NM_001145147;NM_001145146	Body;Body;Body;Body	chr17:43860684-43862928	Island	M1
cg00843623	19	12146163	ZNF433	NM_001080411	Body	chr19:12146030-12146649	Island	M1
cg18802838	19	34287909	KCTD15;KCTD15;KCTD15	NM_001129994;NM_001129995;NM_024076	5'UTR;5'UTR;5'UTR	chr19:34286184-34289135	Island	M1
cg15322783	19	37407152	ZNF829;ZNF568;ZNF829	NM_001037232;NM_198539;NM_001037232	1stExon;TSS200;5'UTR	chr19:37406931-37407463	Island	M1
cg20680720	19	37407216	ZNF568;ZNF829	NM_198539;NM_001037232	TSS200;TSS200	chr19:37406931-37407463	Island	M1
cg02459604	19	37407284	ZNF568;ZNF568;ZNF829	NM_198539;NM_198539;NM_001037232	5'UTR;1stExon;TSS200	chr19:37406931-37407463	Island	M1
cg14602438	19	37464066				chr19:37463991-37464606	Island	M1
cg27209953	19	44488420	ZNF155;ZNF155;ZNF155	NM_198089;NM_003445;NM_003445	5'UTR;1stExon;5'UTR			M1
cg11265561	19	53696569	ZNF665;ZNF665	NM_024733;NM_024733	1stExon;5'UTR	chr19:53696029-53696650	Island	M1
cg03734784	19	58111705	ZNF530	NM_020880	Body	chr19:58111229-58111770	Island	M1
cg25784220	19	58609602	ZSCAN18;ZSCAN18;ZSCAN18;ZSCAN18;ZSCAN18;ZSCAN18;ZSCAN18	NM_001145543;NM_001145542;NM_001145544;NM_023926;NM_001145544;NM_001145543;NM_023926	1stExon;Body;5'UTR;1stExon;1stExon;5'UTR;5'UTR	chr19:58609338-58609988	Island	M1
cg22721334	19	58609618	ZSCAN18;ZSCAN18;ZSCAN18;ZSCAN18;ZSCAN18;ZSCAN18;ZSCAN18	NM_001145543;NM_001145542;NM_001145544;NM_023926;NM_001145544;NM_001145543;NM_023926	1stExon;Body;5'UTR;1stExon;1stExon;5'UTR;5'UTR	chr19:58609338-58609988	Island	M1
cg23229395	19	58609770	ZSCAN18;ZSCAN18;ZSCAN18;ZSCAN18	NM_001145542;NM_001145543;NM_023926;NM_001145544	Body;TSS200;TSS200;TSS200	chr19:58609338-58609988	Island	M1
cg12042659	19	58951599	ZNF132	NM_003433	TSS200	chr19:58951214-58952250	Island	M1
cg13877915	19	58951672	ZNF132	NM_003433	TSS200	chr19:58951214-58952250	Island	M1
cg01697719	22	19754125	TBX1;TBX1;TBX1	NM_080647;NM_005992;NM_080646	Body;Body;Body	chr22:19753312-19755013	Island	M1
cg15243570	22	20792217	SCARF2;SCARF2	NM_153334;NM_182895	TSS200;TSS200	chr22:20790638-20792665	Island	M1
cg03952331	22	20792222	SCARF2;SCARF2	NM_153334;NM_182895	TSS200;TSS200	chr22:20790638-20792665	Island	M1
cg08105965	22	29711916	RASL10A;RASL10A	NM_006477;NM_001007279	TSS200;TSS200	chr22:29709281-29712013	Island	M1
cg00295572	1	3568236	TP73	NM_005427	TSS1500	chr1:3566445-3569636	Island	M2
cg01915516	1	3568243	TP73	NM_005427	TSS1500	chr1:3566445-3569636	Island	M2
cg23992410	1	214160848	PROX1	NM_002763	TSS1500	chr1:214160798-214161034	Island	M2
cg03776464	2	222436947	EPHA4	NM_004438	1stExon	chr2:222436034-222438941	Island	M2
cg25272554	2	222437075	EPHA4	NM_004438	TSS200	chr2:222436034-222438941	Island	M2
cg27352765	3	98620662	DCBLD2	NM_080927	TSS200	chr3:98620131-98620910	Island	M2
cg17397028	4	91048584	FAM190A	NM_001145065	TSS200	chr4:91048411-91049682	Island	M2
cg01066270	5	74161556	FAM169A	NM_015566	5'UTR	chr5:74161536-74162716	Island	M2
cg06705366	5	74162621	FAM169A	NM_015566	TSS200	chr5:74161536-74162716	Island	M2
cg26715952	6	62996119	KHDRBS2	NM_152688	TSS200	chr6:62995855-62996228	Island	M2
cg22014661	6	62996130	KHDRBS2	NM_152688	TSS200	chr6:62995855-62996228	Island	M2
cg15509594	6	82462746	FAM46A	NM_017633	TSS1500	chr6:82461133-82463805	Island	M2
cg10594709	8	144489858				chr8:144489534-144489962	Island	M2
cg11464091	9	84304983	TLE1	NM_005077	TSS1500	chr9:84302139-84305001	Island	M2
cg05760393	11	2466141	KCNQ1	NM_000218	TSS200	chr11:2466247-2466818	N_Shore	M2
cg11117364	11	94501718	AMOTL1	NM_130847	1stExon	chr11:94501366-94502696	Island	M2
cg23628232	11	94502388	AMOTL1	NM_130847	Body	chr11:94501366-94502696	Island	M2
cg21794428	13	21635420	LATS2	NM_014572	5'UTR	chr13:21634519-21635907	Island	M2
cg12900467	13	21635665	LATS2;LATS2	NM_014572;NM_014572	5'UTR;1stExon	chr13:21634519-21635907	Island	M2
cg05028187	13	21635820	LATS2	NM_014572	TSS200	chr13:21634519-21635907	Island	M2
cg13375462	13	98795555	FARP1;FARP1;FARP1;FARP1	NM_001001715;NM_005766;NM_001001715;NM_005766	5'UTR;1stExon;1stExon;5'UTR	chr13:98794398-98796241	Island	M2
cg04309093	14	92980608	RIN3	NM_024832	Body	chr14:92979726-92981228	Island	M2
cg17147728	15	55880224	PYGO1	NM_015617	Body	chr15:55879792-55881228	Island	M2
cg00690311	15	55880470	PYGO1	NM_015617	Body	chr15:55879792-55881228	Island	M2
cg12686317	15	55880894	PYGO1	NM_015617	Body	chr15:55879792-55881228	Island	M2
cg26411015	15	83877109	HDGFRP3	NM_016073	TSS1500	chr15:83875648-83877079	S_Shore	M2
cg12799781	17	12569110	MYOCD;MYOCD	NM_001146312;NM_153604	TSS200;TSS200	chr17:12568667-12569335	Island	M2
cg03550205	17	12569114	MYOCD;MYOCD	NM_001146312;NM_153604	TSS200;TSS200	chr17:12568667-12569335	Island	M2
cg13831922	17	12569213	MYOCD;MYOCD;MYOCD;MYOCD	NM_153604;NM_001146312;NM_153604;NM_001146312	5'UTR;5'UTR;1stExon;1stExon	chr17:12568667-12569335	Island	M2
cg03928539	17	21279613	KCNJ12	NM_021012	TSS200	chr17:21279506-21281574	Island	M2
cg22639895	17	21279621	KCNJ12	NM_021012	TSS200	chr17:21279506-21281574	Island	M2
cg27056599	17	21279696	KCNJ12	NM_021012	TSS200	chr17:21279506-21281574	Island	M2
cg21026553	17	21279874	KCNJ12;KCNJ12	NM_021012;NM_021012	5'UTR;1stExon	chr17:21279506-21281574	Island	M2
cg05110178	17	36103953	HNF1B;HNF1B	NM_000458;NM_001165923	Body;Body	chr17:36102033-36104766	Island	M2
cg13873511	17	39942812	JUP;JUP	NM_021991;NM_002230	5'UTR;5'UTR	chr17:39942175-39943176	Island	M2
cg18733255	17	39942970	JUP;JUP	NM_021991;NM_002230	TSS200;TSS200	chr17:39942175-39943176	Island	M2
cg07438617	17	46655289	HOXB4	NM_024015	1stExon	chr17:46655215-46655604	Island	M2
cg14458834	17	46655394	HOXB4	NM_024015	1stExon	chr17:46655215-46655604	Island	M2
cg15565065	17	46655476	HOXB4	NM_024015	1stExon	chr17:46655215-46655604	Island	M2
cg26327071	17	46655818	HOXB4	NM_024015	TSS200	chr17:46654053-46654369	S_Shore	M2
cg24114154	17	46655829	HOXB4	NM_024015	TSS200	chr17:46654053-46654369	S_Shore	M2
cg12806763	17	46655836	HOXB4	NM_024015	TSS200	chr17:46654053-46654369	S_Shore	M2
cg07113642	20	2781262	CPXM1;CPXM1	NM_019609;NM_019609	5'UTR;1stExon	chr20:2780978-2781497	Island	M2
cg06779449	20	42544663	TOX2;TOX2;TOX2	NM_001098796;NM_001098797;NM_032883	TSS200;Body;TSS200	chr20:42543097-42545137	Island	M2
cg06962944	20	42544728	TOX2;TOX2;TOX2	NM_001098796;NM_001098797;NM_032883	TSS200;Body;TSS200	chr20:42543097-42545137	Island	M2
cg13459498	20	42544792	TOX2;TOX2;TOX2;TOX2;TOX2	NM_001098796;NM_001098797;NM_032883;NM_001098796;NM_032883	5'UTR;Body;1stExon;1stExon;5'UTR	chr20:42543097-42545137	Island	M2
cg03011535	20	42544794	TOX2;TOX2;TOX2;TOX2;TOX2	NM_001098796;NM_001098797;NM_032883;NM_001098796;NM_032883	5'UTR;Body;1stExon;1stExon;5'UTR	chr20:42543097-42545137	Island	M2
cg10900455	20	42545099	TOX2;TOX2;TOX2	NM_001098796;NM_001098797;NM_032883	5'UTR;Body;5'UTR	chr20:42543097-42545137	Island	M2
cg24976104	22	45097940	PRR5;PRR5-ARHGAP8;PRR5;PRR5;PRR5;PRR5	NM_001017529;NM_181334;NM_181333;NM_001017530;NM_001017528;NM_015366	5'UTR;TSS1500;TSS200;5'UTR;5'UTR;5'UTR	chr22:45097755-45098801	Island	M2
cg04169403	22	45098800	PRR5;PRR5;PRR5;PRR5-ARHGAP8;PRR5;PRR5	NM_015366;NM_001017529;NM_001017528;NM_181334;NM_001017530;NM_181333	Body;5'UTR;Body;Body;5'UTR;Body	chr22:45097755-45098801	Island	M2
cg25063151	1	1290554	MXRA8	NM_032348	Body	chr1:1289707-1291126	Island	M3
cg26938364	1	2985527	FLJ42875;PRDM16;PRDM16;FLJ42875	NR_015440;NM_199454;NM_022114;NR_024371	TSS1500;TSS1500;TSS1500;TSS1500	chr1:2983925-2987962	Island	M3
cg08541612	1	2985720	PRDM16;FLJ42875;PRDM16;FLJ42875	NM_022114;NR_015440;NM_199454;NR_024371	TSS200;TSS1500;TSS200;TSS1500	chr1:2983925-2987962	Island	M3
cg12267948	1	2986566	PRDM16;PRDM16	NM_022114;NM_199454	Body;Body	chr1:2983925-2987962	Island	M3
cg20611911	1	3567930	TP73;WDR8	NM_005427;NM_017818	TSS1500;TSS1500	chr1:3566445-3569636	Island	M3
cg00339300	1	61508924				chr1:61508642-61509282	Island	M3
cg15991072	1	67773404	IL12RB2;IL12RB2	NM_001559;NM_001559	5'UTR;1stExon	chr1:67773329-67773767	Island	M3
cg09583777	1	94703079	ARHGAP29;ARHGAP29	NM_004815;NM_004815	1stExon;5'UTR	chr1:94702690-94703344	Island	M3
cg01784852	1	94703167	ARHGAP29;ARHGAP29	NM_004815;NM_004815	1stExon;5'UTR	chr1:94702690-94703344	Island	M3
cg26029682	1	117452580	PTGFRN	NM_020440	TSS200	chr1:117452203-117453452	Island	M3
cg20963995	1	117453315	PTGFRN	NM_020440	Body	chr1:117452203-117453452	Island	M3
cg23010538	1	190447290	FAM5C	NM_199051	TSS1500			M3
cg09021626	2	40679076	SLC8A1	NM_001112802	5'UTR	chr2:40678477-40678717	S_Shore	M3
cg03307465	2	40679519	SLC8A1	NM_001112802	5'UTR	chr2:40678477-40678717	S_Shore	M3
cg14411266	2	40679582	SLC8A1	NM_001112802	5'UTR	chr2:40678477-40678717	S_Shore	M3
cg00778995	2	105470558	POU3F3	NM_006236	TSS1500	chr2:105468851-105473488	Island	M3
cg19513834	2	105470561	POU3F3	NM_006236	TSS1500	chr2:105468851-105473488	Island	M3
cg15594205	2	105470794	POU3F3	NM_006236	TSS1500	chr2:105468851-105473488	Island	M3
cg07582470	2	200321744	SATB2	NM_015265	5'UTR	chr2:200320502-200329681	Island	M3
cg07892785	3	39851788	MYRIP	NM_015460	5'UTR	chr3:39851025-39851820	Island	M3
cg14081924	3	142682378	PAQR9	NM_198504	TSS1500	chr3:142681137-142683268	Island	M3
cg19462523	3	181429908	SOX2;SOX2OT;SOX2	NM_003106;NR_004053;NM_003106	5'UTR;Body;1stExon	chr3:181430141-181431076	N_Shore	M3
cg17470837	4	6201430	JAKMIP1;JAKMIP1	NM_001099433;NM_144720	5'UTR;5'UTR	chr4:6200912-6202724	Island	M3
cg08073882	4	6202381	JAKMIP1;JAKMIP1	NM_001099433;NM_144720	TSS200;TSS200	chr4:6200912-6202724	Island	M3
cg26896155	4	91048567	FAM190A	NM_001145065	TSS200	chr4:91048411-91049682	Island	M3
cg19178853	4	174450408	NBLA00301;HAND2	NR_003679;NM_021973	TSS1500;1stExon	chr4:174450046-174451469	Island	M3
cg17942573	5	16936391	MYO10	NM_012334	TSS200	chr5:16935555-16936408	Island	M3
cg11350889	5	34656553	RAI14;RAI14;RAI14;RAI14;RAI14	NM_015577;NM_001145522;NM_001145522;NM_001145520;NM_015577	5'UTR;5'UTR;1stExon;TSS200;1stExon	chr5:34656123-34657330	Island	M3
cg16711694	5	34656625	RAI14;RAI14;RAI14;RAI14	NM_001145520;NM_015577;NM_001145522;NM_001145520	1stExon;5'UTR;5'UTR;5'UTR	chr5:34656123-34657330	Island	M3
cg16485558	5	63461566	RNF180;RNF180	NM_178532;NM_001113561	TSS200;TSS200	chr5:63461448-63462106	Island	M3
cg09839635	5	63461803	RNF180;RNF180	NM_178532;NM_001113561	5'UTR;5'UTR	chr5:63461448-63462106	Island	M3
cg01894048	5	113697895	KCNN2	NM_021614	TSS200	chr5:113696516-113699195	Island	M3
cg12373617	5	113698140	KCNN2;KCNN2	NM_021614;NM_021614	1stExon;5'UTR	chr5:113696516-113699195	Island	M3
cg14653643	6	80247256	LCA5;LCA5	NM_181714;NM_001122769	TSS200;TSS200	chr6:80246909-80247420	Island	M3
cg17870270	6	80247259	LCA5;LCA5	NM_181714;NM_001122769	TSS200;TSS200	chr6:80246909-80247420	Island	M3
cg23432345	7	27196153	HOXA7	NM_006896	1stExon	chr7:27195601-27196567	Island	M3
cg07302069	7	27196286	HOXA7;HOXA7	NM_006896;NM_006896	5'UTR;1stExon	chr7:27195601-27196567	Island	M3
cg05471296	7	27196302	HOXA7	NM_006896	TSS200	chr7:27195601-27196567	Island	M3
cg07067171	7	32996829	FKBP9	NM_007270	TSS200	chr7:32996732-32997591	Island	M3
cg04904331	7	49813033	VWC2	NM_198570	TSS1500	chr7:49813008-49815752	Island	M3
cg01893212	7	49813088	VWC2	NM_198570	TSS200	chr7:49813008-49815752	Island	M3
cg09493505	7	49813111	VWC2	NM_198570	TSS200	chr7:49813008-49815752	Island	M3
cg00350885	7	50860872	GRB10	NM_001001555	5'UTR	chr7:50861390-50861638	N_Shore	M3
cg20309794	7	73184656	CLDN3	NM_001306	TSS200	chr7:73183379-73185115	Island	M3
cg00444261	8	26371564	PNMA2	NM_007257	TSS200	chr8:26371172-26372830	Island	M3
cg07852945	9	84303915	TLE1	NM_005077	TSS1500	chr9:84302139-84305001	Island	M3
cg05679507	11	3663543	ART5;ART5;ART5	NM_053017;NM_001079536;NM_001079536	TSS200;1stExon;5'UTR	chr11:3663052-3663802	Island	M3
cg01591431	11	122753443	C11orf63;C11orf63	NM_199124;NM_024806	TSS200;TSS200	chr11:122753386-122753951	Island	M3
cg05059605	11	129245568	BARX2	NM_003658	TSS1500	chr11:129245108-129246395	Island	M3
cg19919303	11	129245922	BARX2;BARX2	NM_003658;NM_003658	1stExon;5'UTR	chr11:129245108-129246395	Island	M3
cg24172269	11	133826329	IGSF9B	NM_014987	Body	chr11:133825337-133827457	Island	M3
cg13509195	12	39299716	CPNE8	NM_153634	TSS1500	chr12:39300469-39300680	N_Shore	M3
cg16845486	12	45269610	NELL2;NELL2;NELL2;NELL2;NELL2	NM_001145110;NM_001145107;NM_001145108;NM_001145109;NM_006159	Body;Body;1stExon;TSS200;Body	chr12:45269830-45270835	N_Shore	M3
cg13855243	12	54368272	HOXC11	NM_014212	Body	chr12:54366815-54369103	Island	M3
cg26866482	12	103351443	ASCL1	NM_004316	TSS200	chr12:103351579-103352695	N_Shore	M3
cg05302386	14	52734525	PTGDR;PTGDR	NM_000953;NM_000953	1stExon;5'UTR	chr14:52734207-52735486	Island	M3
cg10042799	14	95236123	GSC	NM_173849	1stExon	chr14:95234612-95236569	Island	M3
cg09157727	15	96873850	NR2F2;NR2F2	NM_021005;NM_001145155	TSS1500;Body	chr15:96873408-96877721	Island	M3
cg11580493	15	96873951	NR2F2;NR2F2	NM_021005;NM_001145155	TSS200;Body	chr15:96873408-96877721	Island	M3
cg14858469	15	96874050	NR2F2;NR2F2	NM_021005;NM_001145155	TSS200;Body	chr15:96873408-96877721	Island	M3
cg03625665	15	99602038				chr15:99602234-99602818	N_Shore	M3
cg08016383	15	100882020	ADAMTS17	NM_139057	Body	chr15:100880957-100882438	Island	M3
cg00235260	15	100882250	ADAMTS17	NM_139057	TSS200	chr15:100880957-100882438	Island	M3
cg20941820	15	100882334	ADAMTS17	NM_139057	TSS200	chr15:100880957-100882438	Island	M3
cg18816877	16	1202923	CACNA1H;CACNA1H	NM_001005407;NM_021098	TSS1500;TSS1500	chr16:1202414-1204624	Island	M3
cg05576262	16	3234344				chr16:3232835-3234048	S_Shore	M3
cg02970836	16	3237991				chr16:3238805-3239492	N_Shore	M3
cg00124695	16	51185039	SALL1;SALL1	NM_001127892;NM_002968	TSS1500;Body	chr16:51183699-51188763	Island	M3
cg08439930	16	51185060	SALL1;SALL1	NM_001127892;NM_002968	TSS1500;Body	chr16:51183699-51188763	Island	M3
cg16626067	16	66613266	CMTM2	NM_144673	TSS200	chr16:66612749-66613412	Island	M3
cg06666025	16	66613278	CMTM2	NM_144673	TSS200	chr16:66612749-66613412	Island	M3
cg02435495	17	36103289	HNF1B;HNF1B	NM_000458;NM_001165923	Body;Body	chr17:36102033-36104766	Island	M3
cg03965044	17	48712212	ABCC3;ABCC3	NM_001144070;NM_003786	TSS200;TSS200	chr17:48712050-48712705	Island	M3
cg18556788	18	6414974	L3MBTL4	NM_173464	TSS200	chr18:6413959-6414873	S_Shore	M3
cg13348877	18	78005237	PARD6G;PARD6G	NM_032510;NM_032510	1stExon;5'UTR	chr18:78004028-78005438	Island	M3
cg08068820	19	11530021	RGL3;RGL3	NM_001035223;NM_001161616	TSS200;TSS200	chr19:11531278-11531590	N_Shore	M3
cg08000684	19	11530025	RGL3;RGL3	NM_001035223;NM_001161616	TSS200;TSS200	chr19:11531278-11531590	N_Shore	M3
cg09418984	19	54369447	MYADM	NM_001020820	TSS200	chr19:54369387-54369809	Island	M3
cg13499300	19	54369556	MYADM	NM_001020820	TSS200	chr19:54369387-54369809	Island	M3
cg07454803	19	54371995	MYADM;MYADM;MYADM;MYADM;MYADM	NM_001020818;NM_138373;NM_001020819;NM_001020820;NM_001020821	TSS1500;5'UTR;5'UTR;5'UTR;TSS1500	chr19:54371854-54372990	Island	M3
cg02201774	19	54372476	MYADM;MYADM;MYADM;MYADM;MYADM	NM_001020818;NM_138373;NM_001020819;NM_001020820;NM_001020821	TSS1500;5'UTR;5'UTR;5'UTR;TSS200	chr19:54371854-54372990	Island	M3
cg18844210	19	54372618	MYADM;MYADM;MYADM;MYADM;MYADM	NM_001020818;NM_138373;NM_001020819;NM_001020820;NM_001020821	TSS200;5'UTR;5'UTR;5'UTR;TSS200	chr19:54371854-54372990	Island	M3
cg25693289	19	54372625	MYADM;MYADM;MYADM;MYADM;MYADM	NM_001020818;NM_138373;NM_001020819;NM_001020820;NM_001020821	TSS200;5'UTR;5'UTR;5'UTR;TSS200	chr19:54371854-54372990	Island	M3
cg12586594	19	54372709	MYADM;MYADM;MYADM;MYADM;MYADM;MYADM	NM_001020821;NM_001020818;NM_138373;NM_001020819;NM_001020820;NM_001020821	1stExon;TSS200;5'UTR;5'UTR;5'UTR;5'UTR	chr19:54371854-54372990	Island	M3
cg27294816	19	54372713	MYADM;MYADM;MYADM;MYADM;MYADM;MYADM	NM_001020821;NM_001020818;NM_138373;NM_001020819;NM_001020820;NM_001020821	1stExon;TSS200;5'UTR;5'UTR;5'UTR;5'UTR	chr19:54371854-54372990	Island	M3
cg21844450	20	8112956	PLCB1;PLCB1	NM_182734;NM_015192	TSS1500;TSS1500	chr20:8112884-8113592	Island	M3
cg17510056	20	8112972	PLCB1;PLCB1	NM_182734;NM_015192	TSS1500;TSS1500	chr20:8112884-8113592	Island	M3
cg19593767	20	42544666	TOX2;TOX2;TOX2	NM_001098796;NM_001098797;NM_032883	TSS200;Body;TSS200	chr20:42543097-42545137	Island	M3
cg05264764	20	50385285	ATP9A	NM_006045	TSS1500	chr20:50383675-50384904	S_Shore	M3
cg09183753	20	55204342	TFAP2C	NM_003222	TSS200	chr20:55200279-55206789	Island	M3
cg21347353	22	25678439				chr22:25678576-25679273	N_Shore	M3
cg18697982	22	45148385	ARHGAP8;ARHGAP8;PRR5-ARHGAP8	NM_001017526;NM_181335;NM_181334	TSS200;TSS200;Body			M3
cg13452317	22	45148489	ARHGAP8;ARHGAP8;PRR5-ARHGAP8;ARHGAP8;ARHGAP8	NM_181335;NM_181335;NM_181334;NM_001017526;NM_001017526	1stExon;5'UTR;Body;1stExon;5'UTR			M3
cg15679813	22	45405627	PHF21B;PHF21B	NM_138415;NM_001135862	TSS200;5'UTR	chr22:45403036-45406372	Island	M3
cg21475076	1	1100493				chr1:1098043-1100584	Island	M4
cg04087434	1	1669123	SLC35E2	NM_182838	Body	chr1:1670756-1671101	N_Shore	M4
cg07045089	1	3620218	TP73;TP73;TP73;TP73	NM_001126240;NM_005427;NM_001126242;NM_001126241	Body;Body;Body;Body	chr1:3623318-3623521	N_Shelf	M4
cg05712748	1	43472312				chr1:43472867-43473334	N_Shore	M4
cg17902947	1	57040807	PPAP2B;PPAP2B	NM_177414;NM_003713	Body;Body	chr1:57044102-57045117	N_Shelf	M4
cg27567580	1	78602941	GIPC2	NM_017655	3'UTR			M4
cg00084271	1	160121487	ATP1A4;ATP1A4	NM_144699;NM_144699	1stExon;5'UTR			M4
cg17178900	1	205818956	PM20D1	NM_152491	Body	chr1:205818898-205819191	Island	M4
cg05699035	1	215259771	KCNK2;KCNK2;KCNK2	NM_014217;NM_001017425;NM_001017424	Body;Body;Body	chr1:215256051-215256636	S_Shelf	M4
cg10645314	2	3704589	ALLC	NM_018436	TSS1500			M4
cg01075095	2	97192622				chr2:97192977-97193383	N_Shore	M4
cg23885472	2	136878267				chr2:136876711-136877051	S_Shore	M4
cg17526887	2	223918000	KCNE4	NM_080671	Body	chr2:223917576-223918037	Island	M4
cg06751322	2	224663259	AP1S3	NM_001039569	Body			M4
cg18249941	3	61823652	PTPRG	NM_002841	Body			M4
cg05445326	3	196065569	TM4SF19	NM_138461	TSS1500			M4
cg09865015	4	1202509	LOC100130872;LOC100130872-SPON2	NR_024569;NR_033182	Body;Body	chr4:1202956-1203200	N_Shore	M4
cg14527262	4	1202653	LOC100130872-SPON2;LOC100130872	NR_033182;NR_024569	TSS200;Body	chr4:1202956-1203200	N_Shore	M4
cg17227257	4	1202694	LOC100130872-SPON2;LOC100130872	NR_033182;NR_024569	TSS200;Body	chr4:1202956-1203200	N_Shore	M4
cg24492202	4	2802612	SH3BP2	NM_001122681	5'UTR			M4
cg00675157	4	46381220	GABRA2;GABRA2	NM_000807;NM_001114175	Body;Body			M4
cg05093818	4	87282697	MAPK10;MAPK10;MAPK10	NM_138982;NM_138980;NM_002753	TSS1500;TSS1500;5'UTR			M4
cg12279734	4	174538350	MORF4	NM_006792	TSS1500			M4
cg03403996	6	30074162	TRIM31	NM_007028	Body	chr6:30071225-30071428	S_Shelf	M4
cg24638099	6	32526027	HLA-DRB6	NR_001298	Body			M4
cg03607220	6	32526263	HLA-DRB6	NR_001298	Body			M4
cg08269402	6	32549631	HLA-DRB1	NM_002124	Body	chr6:32551851-32552331	N_Shelf	M4
cg10893014	6	35461236	TEAD3	NM_003214	5'UTR	chr6:35464056-35466269	N_Shelf	M4
cg05304507	6	116381966	FRK	NM_002031	TSS200			M4
cg15226275	6	116381976	FRK	NM_002031	TSS200			M4
cg21366688	6	134491421	SGK1;SGK1;SGK1;SGK1	NM_001143676;NM_001143678;NM_005627;NM_001143677	Body;Body;Body;Body			M4
cg09329079	7	1582834	TMEM184A	NM_001097620	3'UTR	chr7:1584054-1584345	N_Shore	M4
cg16178271	7	1948755	MAD1L1;MAD1L1;MAD1L1	NM_003550;NM_001013837;NM_001013836	Body;Body;Body	chr7:1950279-1950482	N_Shore	M4
cg27286614	7	2050401	MAD1L1;MAD1L1;MAD1L1	NM_003550;NM_001013837;NM_001013836	Body;Body;Body	chr7:2054060-2054386	N_Shelf	M4
cg01552275	7	2654530						M4
cg26387072	7	101712087	CUX1;CUX1;CUX1	NM_181500;NM_181552;NM_001913	Body;Body;Body			M4
cg05252062	7	101712308	CUX1;CUX1;CUX1	NM_181500;NM_181552;NM_001913	Body;Body;Body			M4
cg20550012	7	157370486	PTPRN2;PTPRN2;PTPRN2	NM_002847;NM_130842;NM_130843	Body;Body;Body	chr7:157369120-157369394	S_Shore	M4
cg11124135	8	38032157	LSM1	NM_014462	Body	chr8:38033408-38034643	N_Shore	M4
cg03421195	10	7517215						M4
cg10286056	10	12940470	CCDC3	NM_031455	Body			M4
cg14877834	10	34151366						M4
cg01128042	10	115465924	CASP7;CASP7;CASP7;CASP7	NM_033339;NM_001227;NM_033338;NM_033340	Body;Body;Body;Body			M4
cg23713909	10	134910285	GPR123	NM_001083909	Body	chr10:134911976-134912483	N_Shore	M4
cg15677681	11	44881786	TSPAN18	NM_130783	5'UTR			M4
cg01773858	11	73076892	ARHGEF17	NM_014786	Body	chr11:73073118-73073733	S_Shelf	M4
cg10415021	11	110890228						M4
cg08983011	11	118774009	BCL9L	NM_182557	Body			M4
cg17856495	12	1691867	FBXL14	NM_152441	Body			M4
cg09640070	12	26876374	ITPR2	NM_002223	Body			M4
cg04397652	12	92880258						M4
cg17179051	12	100953546	NR1H4	NM_005123	Body			M4
cg15775217	12	104676774	TXNRD1	NM_001093771	Body	chr12:104680737-104681096	N_Shelf	M4
cg03712403	12	121038155						M4
cg02482478	12	131624445	GPR133	NM_198827	3'UTR	chr12:131623197-131623543	S_Shore	M4
cg03040740	13	99084682	FARP1	NM_005766	Body			M4
cg07223206	13	100583872						M4
cg12917253	13	113423096	ATP11A;ATP11A	NM_015205;NM_032189	Body;Body	chr13:113424898-113425105	N_Shore	M4
cg00502469	13	114774991	RASA3	NM_007368	Body	chr13:114774812-114775134	Island	M4
cg01758122	13	114783503	RASA3	NM_007368	Body	chr13:114783502-114783733	Island	M4
cg21186053	13	114816527	RASA3	NM_007368	Body	chr13:114813942-114814457	S_Shelf	M4
cg15972148	13	114880889	RASA3	NM_007368	Body	chr13:114879041-114879530	S_Shore	M4
cg23352245	14	44002338						M4
cg17370616	14	56233068	RPL13AP3	NR_004844	Body	chr14:56232945-56233281	Island	M4
cg19987354	14	64357795	SYNE2;SYNE2	NM_182914;NM_015180	5'UTR;5'UTR			M4
cg15403283	14	65233334	SPTB;SPTB	NM_000347;NM_001024858	3'UTR;Body			M4
cg19653246	14	101505898	MIR654;MIR376B;MIR376A1;MIR376A2;MIR376C	NR_030390;NR_030157;NR_029868;NR_030266;NR_029861	TSS1500;TSS1500;TSS1500;TSS1500;TSS200			M4
cg22138564	15	45011240						M4
cg04579183	15	88119834	NCRNA00052	NR_026869	TSS1500			M4
cg09954729	16	2334596	ABCA3	NM_001089	Body	chr16:2334108-2334347	S_Shore	M4
cg07128900	16	70714357	MTSS1L	NM_138383	Body	chr16:70713461-70714379	Island	M4
cg08401628	16	85433676						M4
cg24087438	17	3704482	ITGAE;ITGAE	NM_002208;NM_002208	1stExon;5'UTR			M4
cg27509381	17	5343653	C1QBP	NM_001212	TSS1500	chr17:5342128-5342631	S_Shore	M4
cg00938087	17	63186926	RGS9;RGS9;RGS9	NM_003835;NM_001081955;NM_001165933	Body;Body;Body			M4
cg07439157	17	74527263	CYGB	NM_134268	Body			M4
cg23541975	17	75143184	SEC14L1;SEC14L1;SEC14L1;SEC14L1	NM_001143999;NM_003003;NM_001143998;NM_001039573	Body;Body;Body;Body			M4
cg13005428	17	78916378	RPTOR;RPTOR	NM_001163034;NM_020761	Body;Body	chr17:78915562-78915882	S_Shore	M4
cg17906851	17	78935070	RPTOR;RPTOR	NM_001163034;NM_020761	Body;Body	chr17:78935043-78935307	Island	M4
cg00869989	19	2774197	SGTA	NM_003021	5'UTR	chr19:2774196-2774550	Island	M4
cg25605731	19	13054434	CALR	NM_004343	Body	chr19:13056458-13057125	N_Shelf	M4
cg16865475	19	39051817	RYR1;RYR1	NM_000540;NM_001042723	Body;Body	chr19:39051804-39052258	Island	M4
cg19338222	19	39052032	RYR1;RYR1	NM_000540;NM_001042723	Body;Body	chr19:39051804-39052258	Island	M4
cg17406915	19	52456033				chr19:52452316-52452543	S_Shelf	M4
cg01561758	19	52514445				chr19:52511228-52511582	S_Shelf	M4
cg16310958	20	25281332	ABHD12;ABHD12	NM_015600;NM_001042472	Body;3'UTR			M4
cg12058372	20	48252667	B4GALT5	NM_004776	3'UTR			M4
cg01966791	20	62572875	MIR1914;UCKL1	NR_031735;NM_017859	Body;Body	chr20:62571738-62572556	S_Shore	M4

## Sheet: Sup. Table S3
Supplementary Table S3: Statistical analysis of methylation patterns and associated properties (categorical variables). Fisher's exact test was used to calculate odds ratio and p-values. Bonferroni method was used to adjust p-values. P-values highlighted in red are considered to be significant (< 0.05).
Methylation pattern	Odds Ratio	p-value	Adjusted p-value	State	Category
MP1	0.0448622	4.17497e-09	8.76745e-08	DLBCL	Diagnosis
MP2	0.260958	0.00221416	0.0464973	DLBCL	Diagnosis
MP3	0.751729	0.647385	1	DLBCL	Diagnosis
MP4	4.23645	0.00139895	0.029378	DLBCL	Diagnosis
MP5	3.00918	0.0168144	0.353102	DLBCL	Diagnosis
MP6	15.3423	0.000917755	0.0192729	DLBCL	Diagnosis
MP7	8.50005	0.00218406	0.0458653	DLBCL	Diagnosis
MP1	16.7008	1.88863e-10	3.96612e-09	FL	Diagnosis
MP2	2.60859	0.0150054	0.315112	FL	Diagnosis
MP3	1.66031	0.362232	1	FL	Diagnosis
MP4	0.243487	0.00333409	0.0700159	FL	Diagnosis
MP5	0.110943	3.53528e-05	0.000742409	FL	Diagnosis
MP6	0.0985767	0.0100126	0.210264	FL	Diagnosis
MP7	0.0801966	0.00268317	0.0563465	FL	Diagnosis
MP1	0.415345	0.366589	1	FL-DLBCL	Diagnosis
MP2	1.72777	0.345491	1	FL-DLBCL	Diagnosis
MP3	0.415246	0.699144	1	FL-DLBCL	Diagnosis
MP4	0.688497	1	1	FL-DLBCL	Diagnosis
MP5	3.77795	0.0223911	0.470213	FL-DLBCL	Diagnosis
MP6	0	0.603358	1	FL-DLBCL	Diagnosis
MP7	0.77187	1	1	FL-DLBCL	Diagnosis
MP1	0.218322	0.028477	0.797356	ABC	Cell of origin
MP2	0	0.00150154	0.0420431	ABC	Cell of origin
MP3	0.821925	1	1	ABC	Cell of origin
MP4	0.365535	0.258728	1	ABC	Cell of origin
MP5	0.962308	1	1	ABC	Cell of origin
MP6	78.575	2.02823e-08	5.67904e-07	ABC	Cell of origin
MP7	7.79445	0.00106191	0.0297335	ABC	Cell of origin
MP1	2.05927	0.0905511	1	GCB	Cell of origin
MP2	1.97621	0.164722	1	GCB	Cell of origin
MP3	1.81219	0.33698	1	GCB	Cell of origin
MP4	1.60418	0.384999	1	GCB	Cell of origin
MP5	0.76983	0.65293	1	GCB	Cell of origin
MP6	0.0426046	7.89371e-05	0.00221024	GCB	Cell of origin
MP7	0.129479	0.00110082	0.0308231	GCB	Cell of origin
MP1	0	0.591244	1	n.a.	Cell of origin
MP2	0.978686	1	1	n.a.	Cell of origin
MP3	0	1	1	n.a.	Cell of origin
MP4	1.34014	0.581817	1	n.a.	Cell of origin
MP5	1.46637	0.552581	1	n.a.	Cell of origin
MP6	0	1	1	n.a.	Cell of origin
MP7	9.4761	0.0440492	1	n.a.	Cell of origin
MP1	1.26604	0.619796	1	TypeIII	Cell of origin
MP2	1.54572	0.428315	1	TypeIII	Cell of origin
MP3	0.547435	0.746598	1	TypeIII	Cell of origin
MP4	0.962308	1	1	TypeIII	Cell of origin
MP5	1.47038	0.547395	1	TypeIII	Cell of origin
MP6	0	0.371761	1	TypeIII	Cell of origin
MP7	0.464925	0.69509	1	TypeIII	Cell of origin
MP1	Inf	0.231638	1	na	BCL2 breaks
MP2	0	1	1	na	BCL2 breaks
MP3	0	1	1	na	BCL2 breaks
MP4	0	1	1	na	BCL2 breaks
MP5	0	1	1	na	BCL2 breaks
MP6	0	1	1	na	BCL2 breaks
MP7	0	1	1	na	BCL2 breaks
MP1	0.112524	2.93547e-06	6.16448e-05	negative	BCL2 breaks
MP2	0	7.9412e-10	1.66765e-08	negative	BCL2 breaks
MP3	1.57905	0.356381	1	negative	BCL2 breaks
MP4	4.75868	0.000313164	0.00657644	negative	BCL2 breaks
MP5	2.77573	0.0184059	0.386523	negative	BCL2 breaks
MP6	Inf	2.62714e-05	0.000551699	negative	BCL2 breaks
MP7	3.67361	0.037801	0.793822	negative	BCL2 breaks
MP1	6.92516	1.90782e-05	0.000400642	positive	BCL2 breaks
MP2	Inf	3.71272e-10	7.7967e-09	positive	BCL2 breaks
MP3	0.650584	0.361809	1	positive	BCL2 breaks
MP4	0.216419	0.000577867	0.0121352	positive	BCL2 breaks
MP5	0.370603	0.029286	0.615006	positive	BCL2 breaks
MP6	0	3.10089e-05	0.000651186	positive	BCL2 breaks
MP7	0.279288	0.0397393	0.834525	positive	BCL2 breaks
MP1	0.838334	0.68853	1	negative	BCL6 breaks
MP2	4.95528	0.00535333	0.0374733	negative	BCL6 breaks
MP3	1.72288	0.444008	1	negative	BCL6 breaks
MP4	0.494547	0.106602	0.746215	negative	BCL6 breaks
MP5	0.354445	0.0279604	0.195723	negative	BCL6 breaks
MP6	Inf	0.0384259	0.268981	negative	BCL6 breaks
MP7	0.552912	0.33451	1	negative	BCL6 breaks
MP1	1.19284	0.68853	1	positive	BCL6 breaks
MP2	0.201805	0.00535333	0.0374733	positive	BCL6 breaks
MP3	0.580424	0.444008	1	positive	BCL6 breaks
MP4	2.02205	0.106602	0.746215	positive	BCL6 breaks
MP5	2.82131	0.0279604	0.195723	positive	BCL6 breaks
MP6	0	0.0384259	0.268981	positive	BCL6 breaks
MP7	1.80861	0.33451	1	positive	BCL6 breaks
MP1	1.11335	1	1	B2M-like	Mutational clusters, whole dataset (Hübschmann et al.)
MP2	3.06222	0.0700599	1	B2M-like	Mutational clusters, whole dataset (Hübschmann et al.)
MP3	0	0.366317	1	B2M-like	Mutational clusters, whole dataset (Hübschmann et al.)
MP4	0.466245	0.693964	1	B2M-like	Mutational clusters, whole dataset (Hübschmann et al.)
MP5	2.04768	0.388484	1	B2M-like	Mutational clusters, whole dataset (Hübschmann et al.)
MP6	0	1	1	B2M-like	Mutational clusters, whole dataset (Hübschmann et al.)
MP7	0	0.604238	1	B2M-like	Mutational clusters, whole dataset (Hübschmann et al.)
MP1	5.79215	2.03307e-05	0.00142315	BCL2-like	Mutational clusters, whole dataset (Hübschmann et al.)
MP2	1.01905	1	1	BCL2-like	Mutational clusters, whole dataset (Hübschmann et al.)
MP3	2.2006	0.144491	1	BCL2-like	Mutational clusters, whole dataset (Hübschmann et al.)
MP4	0.131093	0.018919	1	BCL2-like	Mutational clusters, whole dataset (Hübschmann et al.)
MP5	0.143988	0.0310283	1	BCL2-like	Mutational clusters, whole dataset (Hübschmann et al.)
MP6	0	0.126506	1	BCL2-like	Mutational clusters, whole dataset (Hübschmann et al.)
MP7	0	0.076263	1	BCL2-like	Mutational clusters, whole dataset (Hübschmann et al.)
MP1	0.709969	0.787481	1	BCL6-like	Mutational clusters, whole dataset (Hübschmann et al.)
MP2	0.58529	0.57378	1	BCL6-like	Mutational clusters, whole dataset (Hübschmann et al.)
MP3	1.12942	0.740274	1	BCL6-like	Mutational clusters, whole dataset (Hübschmann et al.)
MP4	1.68231	0.352463	1	BCL6-like	Mutational clusters, whole dataset (Hübschmann et al.)
MP5	0.90667	1	1	BCL6-like	Mutational clusters, whole dataset (Hübschmann et al.)
MP6	1.61705	0.629845	1	BCL6-like	Mutational clusters, whole dataset (Hübschmann et al.)
MP7	1.30692	0.666518	1	BCL6-like	Mutational clusters, whole dataset (Hübschmann et al.)
MP1	1.49021	0.413009	1	CSMD1-like	Mutational clusters, whole dataset (Hübschmann et al.)
MP2	0.976683	1	1	CSMD1-like	Mutational clusters, whole dataset (Hübschmann et al.)
MP3	1.2798	0.719184	1	CSMD1-like	Mutational clusters, whole dataset (Hübschmann et al.)
MP4	0.254731	0.206977	1	CSMD1-like	Mutational clusters, whole dataset (Hübschmann et al.)
MP5	1.52994	0.502328	1	CSMD1-like	Mutational clusters, whole dataset (Hübschmann et al.)
MP6	0.774712	1	1	CSMD1-like	Mutational clusters, whole dataset (Hübschmann et al.)
MP7	0.637364	1	1	CSMD1-like	Mutational clusters, whole dataset (Hübschmann et al.)
MP1	1.43203	0.548549	1	MYD88-like	Mutational clusters, whole dataset (Hübschmann et al.)
MP2	0	0.0254266	1	MYD88-like	Mutational clusters, whole dataset (Hübschmann et al.)
MP3	0.415246	0.699144	1	MYD88-like	Mutational clusters, whole dataset (Hübschmann et al.)
MP4	0.30931	0.480829	1	MYD88-like	Mutational clusters, whole dataset (Hübschmann et al.)
MP5	0	0.0806558	1	MYD88-like	Mutational clusters, whole dataset (Hübschmann et al.)
MP6	26.0111	5.41702e-06	0.000379191	MYD88-like	Mutational clusters, whole dataset (Hübschmann et al.)
MP7	3.18345	0.114895	1	MYD88-like	Mutational clusters, whole dataset (Hübschmann et al.)
MP1	0.176102	0.0772162	1	PAX5-like	Mutational clusters, whole dataset (Hübschmann et al.)
MP2	2.83159	0.059142	1	PAX5-like	Mutational clusters, whole dataset (Hübschmann et al.)
MP3	0.388092	0.703845	1	PAX5-like	Mutational clusters, whole dataset (Hübschmann et al.)
MP4	1.60227	0.492936	1	PAX5-like	Mutational clusters, whole dataset (Hübschmann et al.)
MP5	0.704396	1	1	PAX5-like	Mutational clusters, whole dataset (Hübschmann et al.)
MP6	0	0.606274	1	PAX5-like	Mutational clusters, whole dataset (Hübschmann et al.)
MP7	2.95394	0.131838	1	PAX5-like	Mutational clusters, whole dataset (Hübschmann et al.)
MP1	0	0.0136987	0.958908	PIM1-like	Mutational clusters, whole dataset (Hübschmann et al.)
MP2	0.825537	1	1	PIM1-like	Mutational clusters, whole dataset (Hübschmann et al.)
MP3	0.415246	0.699144	1	PIM1-like	Mutational clusters, whole dataset (Hübschmann et al.)
MP4	6.12434	0.00134385	0.0940697	PIM1-like	Mutational clusters, whole dataset (Hübschmann et al.)
MP5	1.92157	0.28298	1	PIM1-like	Mutational clusters, whole dataset (Hübschmann et al.)
MP6	0	0.603358	1	PIM1-like	Mutational clusters, whole dataset (Hübschmann et al.)
MP7	0.77187	1	1	PIM1-like	Mutational clusters, whole dataset (Hübschmann et al.)
MP1	0.219109	0.197112	1	SOCS1-like	Mutational clusters, whole dataset (Hübschmann et al.)
MP2	0.977392	1	1	SOCS1-like	Mutational clusters, whole dataset (Hübschmann et al.)
MP3	2.88526	0.0968577	1	SOCS1-like	Mutational clusters, whole dataset (Hübschmann et al.)
MP4	0.805664	1	1	SOCS1-like	Mutational clusters, whole dataset (Hübschmann et al.)
MP5	2.30015	0.242018	1	SOCS1-like	Mutational clusters, whole dataset (Hübschmann et al.)
MP6	1.08523	1	1	SOCS1-like	Mutational clusters, whole dataset (Hübschmann et al.)
MP7	0	0.606141	1	SOCS1-like	Mutational clusters, whole dataset (Hübschmann et al.)
MP1	0.593665	0.569698	1	TP53-like	Mutational clusters, whole dataset (Hübschmann et al.)
MP2	1.04971	1	1	TP53-like	Mutational clusters, whole dataset (Hübschmann et al.)
MP3	0.812665	1	1	TP53-like	Mutational clusters, whole dataset (Hübschmann et al.)
MP4	0.997514	1	1	TP53-like	Mutational clusters, whole dataset (Hübschmann et al.)
MP5	1.64317	0.488985	1	TP53-like	Mutational clusters, whole dataset (Hübschmann et al.)
MP6	0	0.610539	1	TP53-like	Mutational clusters, whole dataset (Hübschmann et al.)
MP7	2.75298	0.149701	1	TP53-like	Mutational clusters, whole dataset (Hübschmann et al.)
MP1	0	1	1	Unknown	Mutational clusters, whole dataset (Hübschmann et al.)
MP2	0	1	1	Unknown	Mutational clusters, whole dataset (Hübschmann et al.)
MP3	0	1	1	Unknown	Mutational clusters, whole dataset (Hübschmann et al.)
MP4	11.13	0.0655932	1	Unknown	Mutational clusters, whole dataset (Hübschmann et al.)
MP5	2.95447	0.380943	1	Unknown	Mutational clusters, whole dataset (Hübschmann et al.)
MP6	0	1	1	Unknown	Mutational clusters, whole dataset (Hübschmann et al.)
MP7	0	1	1	Unknown	Mutational clusters, whole dataset (Hübschmann et al.)
MP1	0.354324	0.457073	1	BCL2-like	Mutational clusters, only DLBCL (Hübschmann et al.)
MP2	2.79181	0.120723	1	BCL2-like	Mutational clusters, only DLBCL (Hübschmann et al.)
MP3	0	0.615094	1	BCL2-like	Mutational clusters, only DLBCL (Hübschmann et al.)
MP4	0.577648	1	1	BCL2-like	Mutational clusters, only DLBCL (Hübschmann et al.)
MP5	1.4858	0.642779	1	BCL2-like	Mutational clusters, only DLBCL (Hübschmann et al.)
MP6	0	1	1	BCL2-like	Mutational clusters, only DLBCL (Hübschmann et al.)
MP7	3.5054	0.160295	1	BCL2-like	Mutational clusters, only DLBCL (Hübschmann et al.)
MP1	0	0.0136987	0.479454	BCL6-like	Mutational clusters, only DLBCL (Hübschmann et al.)
MP2	0	0.0254266	0.889931	BCL6-like	Mutational clusters, only DLBCL (Hübschmann et al.)
MP3	0.415246	0.699144	1	BCL6-like	Mutational clusters, only DLBCL (Hübschmann et al.)
MP4	3.38937	0.0324097	1	BCL6-like	Mutational clusters, only DLBCL (Hübschmann et al.)
MP5	3.77795	0.0223911	0.783688	BCL6-like	Mutational clusters, only DLBCL (Hübschmann et al.)
MP6	0.937826	1	1	BCL6-like	Mutational clusters, only DLBCL (Hübschmann et al.)
MP7	3.18345	0.114895	1	BCL6-like	Mutational clusters, only DLBCL (Hübschmann et al.)
MP1	0.111823	0.0104109	0.364381	MYD88-like	Mutational clusters, only DLBCL (Hübschmann et al.)
MP2	0	0.00271275	0.0949464	MYD88-like	Mutational clusters, only DLBCL (Hübschmann et al.)
MP3	0.90667	1	1	MYD88-like	Mutational clusters, only DLBCL (Hübschmann et al.)
MP4	1.3228	0.569143	1	MYD88-like	Mutational clusters, only DLBCL (Hübschmann et al.)
MP5	0.72712	0.770882	1	MYD88-like	Mutational clusters, only DLBCL (Hübschmann et al.)
MP6	21.1971	9.38731e-06	0.000328556	MYD88-like	Mutational clusters, only DLBCL (Hübschmann et al.)
MP7	6.07135	0.00478139	0.167349	MYD88-like	Mutational clusters, only DLBCL (Hübschmann et al.)
MP1	0	0.00785382	0.274884	TP53-like	Mutational clusters, only DLBCL (Hübschmann et al.)
MP2	0.711511	0.768024	1	TP53-like	Mutational clusters, only DLBCL (Hübschmann et al.)
MP3	2.06361	0.263426	1	TP53-like	Mutational clusters, only DLBCL (Hübschmann et al.)
MP4	2.83135	0.0871	1	TP53-like	Mutational clusters, only DLBCL (Hübschmann et al.)
MP5	2.31602	0.163896	1	TP53-like	Mutational clusters, only DLBCL (Hübschmann et al.)
MP6	0.823072	1	1	TP53-like	Mutational clusters, only DLBCL (Hübschmann et al.)
MP7	0	0.365802	1	TP53-like	Mutational clusters, only DLBCL (Hübschmann et al.)
MP1	20.4165	1.28215e-08	4.48753e-07	Unknown	Mutational clusters, only DLBCL (Hübschmann et al.)
MP2	3.52012	0.00408229	0.14288	Unknown	Mutational clusters, only DLBCL (Hübschmann et al.)
MP3	1.22935	0.817386	1	Unknown	Mutational clusters, only DLBCL (Hübschmann et al.)
MP4	0.317963	0.006739	0.235865	Unknown	Mutational clusters, only DLBCL (Hübschmann et al.)
MP5	0.370603	0.029286	1	Unknown	Mutational clusters, only DLBCL (Hübschmann et al.)
MP6	0.0604181	0.000608674	0.0213036	Unknown	Mutational clusters, only DLBCL (Hübschmann et al.)
MP7	0.108942	0.00187858	0.0657503	Unknown	Mutational clusters, only DLBCL (Hübschmann et al.)

## Sheet: Sup. Table S4
Supplementary Table S4: Statistical analysis of methylation patterns and associated properties (continuous variables).
Wilcoxon rank sum test with Bonferroni method for correction of mulitple comparison. Table shows adjusted p-values. P-values highlighted in red are considered to be significant (< 0.05).
	MP1	MP2	MP3	MP4	MP5	MP6	Variable
MP2	0.0465232	NA	NA	NA	NA	NA	Biological Age
MP3	1	1	NA	NA	NA	NA	Biological Age
MP4	1	1	1	NA	NA	NA	Biological Age
MP5	1	1	1	1	NA	NA	Biological Age
MP6	1	1	1	1	1	NA	Biological Age
MP7	1	1	1	1	1	1	Biological Age
	MP1	MP2	MP3	MP4	MP5	MP6	Variable
MP2	1	NA	NA	NA	NA	NA	Epigenetic age (Horvath)
MP3	0.069633	0.00296347	NA	NA	NA	NA	Epigenetic age (Horvath)
MP4	0.230093	0.0104298	1	NA	NA	NA	Epigenetic age (Horvath)
MP5	1	1	0.333123	0.666117	NA	NA	Epigenetic age (Horvath)
MP6	0.00696811	0.554427	3.01648e-05	0.000827142	0.178749	NA	Epigenetic age (Horvath)
MP7	1	1	0.018429	0.132128	1	1	Epigenetic age (Horvath)
	MP1	MP2	MP3	MP4	MP5	MP6	Variable
MP2	1	NA	NA	NA	NA	NA	Ki-67 expression
MP3	1	1	NA	NA	NA	NA	Ki-67 expression
MP4	0.00376079	0.921706	0.142745	NA	NA	NA	Ki-67 expression
MP5	0.000568086	0.0954676	0.0244204	1	NA	NA	Ki-67 expression
MP6	0.00152615	0.187391	0.0706238	1	1	NA	Ki-67 expression
MP7	0.00037313	0.00746648	0.00454444	0.39905	1	1	Ki-67 expression
	MP1	MP2	MP3	MP4	MP5	MP6	Variable
MP2	1.93626e-06	NA	NA	NA	NA	NA	Proliferation history (epiCMIT)
MP3	0.0027607	2.72894e-09	NA	NA	NA	NA	Proliferation history (epiCMIT)
MP4	0.00164701	2.75477e-13	1	NA	NA	NA	Proliferation history (epiCMIT)
MP5	0.00719521	1	7.90538e-07	1.47892e-09	NA	NA	Proliferation history (epiCMIT)
MP6	0.274641	1	0.00139865	0.000308098	1	NA	Proliferation history (epiCMIT)
MP7	0.000879568	1	5.54751e-06	1.59704e-07	1	1	Proliferation history (epiCMIT)
	MP1	MP2	MP3	MP4	MP5	MP6	Variable
MP2	0.0052533	NA	NA	NA	NA	NA	TCC (WGS)
MP3	0.040393	1.0809e-06	NA	NA	NA	NA	TCC (WGS)
MP4	0.00497937	2.08054e-09	1	NA	NA	NA	TCC (WGS)
MP5	0.61693	1	0.000155144	1.0582e-06	NA	NA	TCC (WGS)
MP6	1	1	0.0158011	0.00330975	1	NA	TCC (WGS)
MP7	0.0715533	1	0.000597961	9.09017e-05	1	1	TCC (WGS)
	MP1	MP2	MP3	MP4	MP5	MP6	Variable
MP2	6.63873e-09	NA	NA	NA	NA	NA	RFPurity absolute
MP3	0.0488594	2.41512e-08	NA	NA	NA	NA	RFPurity absolute
MP4	0.2386	4.438e-10	1	NA	NA	NA	RFPurity absolute
MP5	5.37981e-07	1	8.19966e-08	2.00328e-08	NA	NA	RFPurity absolute
MP6	0.0395613	1	0.000886498	0.00170405	1	NA	RFPurity absolute
MP7	4.10913e-07	0.28542	1.28019e-06	3.31327e-07	1	0.456841	RFPurity absolute
	MP1	MP2	MP3	MP4	MP5	MP6	Variable
MP2	1.37152e-06	NA	NA	NA	NA	NA	RFPurity estimated
MP3	0.232627	1.91747e-06	NA	NA	NA	NA	RFPurity estimated
MP4	1	2.42404e-05	0.483716	NA	NA	NA	RFPurity estimated
MP5	9.86759e-09	1	7.90538e-07	2.25512e-06	NA	NA	RFPurity estimated
MP6	0.000422246	1	0.00111632	0.00459078	1	NA	RFPurity estimated
MP7	4.54043e-08	0.0169566	5.54751e-06	4.8674e-06	1	1	RFPurity estimated
	MP1	MP2	MP3	MP4	MP5	MP6	Variable
MP2	0.017098	NA	NA	NA	NA	NA	Infinium Purity
MP3	1	0.000128756	NA	NA	NA	NA	Infinium Purity
MP4	0.000205722	6.66507e-12	0.768102	NA	NA	NA	Infinium Purity
MP5	0.0926322	1	0.00229725	2.81146e-08	NA	NA	Infinium Purity
MP6	0.753216	1	0.320545	0.00459078	1	NA	Infinium Purity
MP7	1	1	1	0.0992785	1	1	Infinium Purity
	MP1	MP2	MP3	MP4	MP5	MP6	Variable
MP2	1	NA	NA	NA	NA	NA	B cells
MP3	0.124079	0.00219938	NA	NA	NA	NA	B cells
MP4	4.88933e-07	1.69236e-13	1	NA	NA	NA	B cells
MP5	1	0.275197	1	1.95707e-05	NA	NA	B cells
MP6	0.383095	0.00287793	1	0.179499	1	NA	B cells
MP7	0.0316533	1.28466e-05	1	1	0.149852	1	B cells
	MP1	MP2	MP3	MP4	MP5	MP6	Variable
MP2	0.0215923	NA	NA	NA	NA	NA	CD4 T cells
MP3	1	0.00109571	NA	NA	NA	NA	CD4 T cells
MP4	1	0.000408797	1	NA	NA	NA	CD4 T cells
MP5	0.00517907	1	0.00542961	0.000376884	NA	NA	CD4 T cells
MP6	1	1	1	1	1	NA	CD4 T cells
MP7	0.0116149	0.925592	0.00106324	0.00103396	1	0.152746	CD4 T cells
	MP1	MP2	MP3	MP4	MP5	MP6	Variable
MP2	1	NA	NA	NA	NA	NA	CD8 T cells
MP3	1	1	NA	NA	NA	NA	CD8 T cells
MP4	0.949452	1	1	NA	NA	NA	CD8 T cells
MP5	1	1	1	1	NA	NA	CD8 T cells
MP6	1	1	1	1	1	NA	CD8 T cells
MP7	0.00312704	0.00561336	0.0423036	0.375755	0.149852	0.385499	CD8 T cells
	MP1	MP2	MP3	MP4	MP5	MP6	Variable
MP2	0.708411	NA	NA	NA	NA	NA	Monocytes
MP3	0.798547	1	NA	NA	NA	NA	Monocytes
MP4	0.000293636	0.0719048	1	NA	NA	NA	Monocytes
MP5	2.34602e-06	0.00915242	0.789075	1	NA	NA	Monocytes
MP6	5.17729e-05	0.0248543	0.730891	1	1	NA	Monocytes
MP7	6.47331e-07	0.0002636	0.066035	1	0.805582	1	Monocytes
	MP1	MP2	MP3	MP4	MP5	MP6	Variable
MP2	1	NA	NA	NA	NA	NA	Granulocytes
MP3	0.436225	0.866323	NA	NA	NA	NA	Granulocytes
MP4	1	1	1	NA	NA	NA	Granulocytes
MP5	1	1	1	1	NA	NA	Granulocytes
MP6	1	1	1	1	1	NA	Granulocytes
MP7	1	1	1	1	1	1	Granulocytes
	MP1	MP2	MP3	MP4	MP5	MP6	Variable
MP2	0.318613	NA	NA	NA	NA	NA	Natural killer cells
MP3	1	1	NA	NA	NA	NA	Natural killer cells
MP4	5.47511e-05	0.100278	0.129623	NA	NA	NA	Natural killer cells
MP5	0.00801327	1	1	1	NA	NA	Natural killer cells
MP6	1	1	1	0.0632761	0.565799	NA	Natural killer cells
MP7	1	1	1	0.0808705	1	1	Natural killer cells
	MP1	MP2	MP3	MP4	MP5	MP6	Variable
MP2	7.51311e-18	NA	NA	NA	NA	NA	median DNA methylation
MP3	1.36033e-09	7.47101e-15	NA	NA	NA	NA	median DNA methylation
MP4	0.000919868	7.07074e-09	4.33015e-10	NA	NA	NA	median DNA methylation
MP5	1.55363e-17	0.00815156	1.53365e-12	2.68456e-13	NA	NA	median DNA methylation
MP6	0.00696811	2.41142e-09	1	4.92907e-05	4.91233e-08	NA	median DNA methylation
MP7	0.258173	1	0.000382721	1	0.020515	0.0148405	median DNA methylation
	MP1	MP2	MP3	MP4	MP5	MP6	Variable
MP2	1.75324e-08	NA	NA	NA	NA	NA	Mutational load (SNVs)
MP3	1	6.82843e-05	NA	NA	NA	NA	Mutational load (SNVs)
MP4	1.89213e-10	0.156212	1.51403e-06	NA	NA	NA	Mutational load (SNVs)
MP5	1.06268e-14	1.23519e-05	9.10151e-10	0.728031	NA	NA	Mutational load (SNVs)
MP6	1	0.325246	1	0.00974623	9.57904e-06	NA	Mutational load (SNVs)
MP7	4.10913e-07	0.688921	7.11025e-05	1	0.0903042	0.0194003	Mutational load (SNVs)

## Sheet: Sup. Table S5
Supplementary Table S5: Statistical analysis on CpG modules and their associated properties (categorical variables).
Fisher's exact test was used to calculate odds ratio and p-values. Bonferroni method was used to adjust p-values. P-values highlighted in red are considered to be significant (< 0.05).
CpG Module	Odds Ratio	p-value	Adjusted p-value	State	Category
M1	0	0.00561296	0.134711	Enhancer	Chromatin states gcBC
M2	0	0.0310797	0.745912	Enhancer	Chromatin states gcBC
M3	0	0.0003727	0.00894479	Enhancer	Chromatin states gcBC
M4	Inf	9.95372e-13	2.38889e-11	Enhancer	Chromatin states gcBC
M1	0	4.03661e-05	0.000968786	Heterochromatin	Chromatin states gcBC
M2	0	0.000832357	0.0199766	Heterochromatin	Chromatin states gcBC
M3	0.0493772	7.1106e-06	0.000170654	Heterochromatin	Chromatin states gcBC
M4	150.291	8.29618e-22	1.99108e-20	Heterochromatin	Chromatin states gcBC
M1	2.31584	0.00925468	0.222112	PoisedPromoter	Chromatin states gcBC
M2	35.837	9.12016e-10	2.18884e-08	PoisedPromoter	Chromatin states gcBC
M3	30.6615	2.74556e-18	6.58935e-17	PoisedPromoter	Chromatin states gcBC
M4	0	1.55947e-57	3.74274e-56	PoisedPromoter	Chromatin states gcBC
M1	10.5461	9.84487e-07	2.36277e-05	Promoter	Chromatin states gcBC
M2	0	0.0310797	0.745912	Promoter	Chromatin states gcBC
M3	0.21476	0.0271919	0.652605	Promoter	Chromatin states gcBC
M4	0.547194	0.331673	1	Promoter	Chromatin states gcBC
M1	0	0.0011706	0.0280944	Transcription	Chromatin states gcBC
M2	0	0.0113684	0.272842	Transcription	Chromatin states gcBC
M3	0	6.96482e-05	0.00167156	Transcription	Chromatin states gcBC
M4	Inf	7.07404e-16	1.69777e-14	Transcription	Chromatin states gcBC
M1	0	1	1	Unknown	Chromatin states gcBC
M2	Inf	0.166667	1	Unknown	Chromatin states gcBC
M3	0	1	1	Unknown	Chromatin states gcBC
M4	0	1	1	Unknown	Chromatin states gcBC
M1	2.97836	0.000325868	0.00782084	Active TSS	Chromatin states HUES64
M2	0.874269	0.856401	1	Active TSS	Chromatin states HUES64
M3	1.68819	0.0797352	1	Active TSS	Chromatin states HUES64
M4	0.101397	3.84365e-08	9.22476e-07	Active TSS	Chromatin states HUES64
M1	1.88171	0.0269114	0.645874	Bivalent TSS	Chromatin states HUES64
M2	5.20186	1.66909e-06	4.00582e-05	Bivalent TSS	Chromatin states HUES64
M3	2.96063	2.12568e-05	0.000510164	Bivalent TSS	Chromatin states HUES64
M4	0	1.26407e-31	3.03378e-30	Bivalent TSS	Chromatin states HUES64
M1	0	0.205667	1	Enhancer	Chromatin states HUES64
M2	0	0.360374	1	Enhancer	Chromatin states HUES64
M3	0	0.0604311	1	Enhancer	Chromatin states HUES64
M4	Inf	4.33992e-05	0.00104158	Enhancer	Chromatin states HUES64
M1	0	7.16087e-05	0.00171861	Heterochromatin	Chromatin states HUES64
M2	0	0.00141074	0.0338578	Heterochromatin	Chromatin states HUES64
M3	0	5.41924e-07	1.30062e-05	Heterochromatin	Chromatin states HUES64
M4	Inf	1.36639e-22	3.27933e-21	Heterochromatin	Chromatin states HUES64
M1	0	0.0754484	1	Polycomb repressed	Chromatin states HUES64
M2	0	0.221309	1	Polycomb repressed	Chromatin states HUES64
M3	1.26243	0.745145	1	Polycomb repressed	Chromatin states HUES64
M4	4.46756	0.0171903	0.412568	Polycomb repressed	Chromatin states HUES64
M1	0	0.000226439	0.00543454	Transcription	Chromatin states HUES64
M2	0	0.00241963	0.0580711	Transcription	Chromatin states HUES64
M3	0	3.40491e-06	8.17178e-05	Transcription	Chromatin states HUES64
M4	Inf	1.63373e-20	3.92096e-19	Transcription	Chromatin states HUES64
M1	7.92241	2.2644e-08	3.62303e-07	Island	CGI position
M2	6.17322	1.64256e-05	0.00026281	Island	CGI position
M3	2.93372	0.000151578	0.00242525	Island	CGI position
M4	0.0240411	2.42566e-34	3.88105e-33	Island	CGI position
M1	0.0574948	2.44586e-05	0.000391337	Opensea	CGI position
M2	0	8.69709e-05	0.00139153	Opensea	CGI position
M3	0.115256	7.32251e-06	0.00011716	Opensea	CGI position
M4	53.4533	3.4473e-24	5.51567e-23	Opensea	CGI position
M1	0	0.0450459	0.720735	Shelf	CGI position
M2	0	0.135833	1	Shelf	CGI position
M3	0	0.0113533	0.181653	Shelf	CGI position
M4	Inf	6.10427e-08	9.76683e-07	Shelf	CGI position
M1	0.381952	0.052701	0.843216	Shore	CGI position
M2	0.584236	0.385504	1	Shore	CGI position
M3	1.25099	0.492015	1	Shore	CGI position
M4	1.96508	0.0502479	0.803966	Shore	CGI position
M1	0	1	1	M10	Kulis modules
M2	0	1	1	M10	Kulis modules
M3	Inf	0.439394	1	M10	Kulis modules
M4	0	1	1	M10	Kulis modules
M1	0	1	1	M17	Kulis modules
M2	0	1	1	M17	Kulis modules
M3	Inf	0.439394	1	M17	Kulis modules
M4	0	1	1	M17	Kulis modules
M1	5.83719	0.107492	1	M19	Kulis modules
M2	0	1	1	M19	Kulis modules
M3	1.99762	0.647013	1	M19	Kulis modules
M4	0	0.310535	1	M19	Kulis modules
M1	2.09549	0.464253	1	M20	Kulis modules
M2	Inf	0.00463528	0.129788	M20	Kulis modules
M3	6.1149	0.00202051	0.0565743	M20	Kulis modules
M4	0	3.80174e-11	1.06449e-09	M20	Kulis modules
M1	0	1	1	M5	Kulis modules
M2	0	1	1	M5	Kulis modules
M3	0	1	1	M5	Kulis modules
M4	Inf	0.287879	1	M5	Kulis modules
M1	0	0.339341	1	M8	Kulis modules
M2	0	0.190309	1	M8	Kulis modules
M3	0	0.000271432	0.0076001	M8	Kulis modules
M4	Inf	1.32682e-09	3.7151e-08	M8	Kulis modules
M1	0	1	1	M9	Kulis modules
M2	0	1	1	M9	Kulis modules
M3	0	0.0620629	1	M9	Kulis modules
M4	Inf	0.00130112	0.0364313	M9	Kulis modules
